# Supplementary material for: Origin and diversification of the basic helix-loop-helix gene family in metazoans: insights from comparative genomics
Source: BMC Evol Biol. 2007 Mar 2;7:33. doi: 10.1186/1471-2148-7-33 (PMC1828162; doi:10.1186/1471-2148-7-33)
Supplement: Additional file 1 — The 45 families of metazoan bHLH defined by our phylogenetic analyses. Families have been named as in our previous studies, i.e. according to the name (or its common abbreviation) of the first discovered or best-known member of the family [4,11]. The number of members per family in each of the different analysed genomes is reported. Each family has been tentatively assigned to the previously defined higher-order groups [2,4,11,17]. The number of 'orphan genes' is shown as a range due to the uncertainty in the allocation of some bHLHs to a given family. These uncertainties are indicated by '?' in the table. Explanations about all these uncertainties can be found in the additional files 4 to 15. In the cases of Amphimedon queenslandica, Nematostella vectensis and Hydra magnipapillata, additional explanations can be found in the main text and in Figures 2 and 3. The data from Ciona intestinalis come from [12] and have not been reanalysed in this study. Species abreviations: H. sap = Homo sapiens; C. int = Ciona intestinalis; B. flo = Branchiostoma floridae; S. purp = Strongylocentrotus purpuratus; D. mel = Drosophila melanogaster; T. cas = Tribolium castaneum; D. pul = Daphnia pulex; C. ele = Caenorhabditis elegans; L. gig = Lottia gigantea; C. sp = Capitella sp. I; N. vec = Nematostella vectensis; H. mag = Hydra magnipapillata; A. que = Amphimedon queenslandica. [file 1471-2148-7-33-S1.xls]

## Sheet: Feuil1
Family name	High-order group	H. sap	C. int	B. flo	S.pur	D. mel	T. cas	D. pul	C. ele	L. gig	C. sp	N. vec	H. mag	A.que
Achaete-Scute a	A	2	0 (1?)	3	2	4	3	3	2 (4?)	3 (4?)	1 (3?)	3	3	0 (2?)
Achaete-Scute b	A	3	0 (2?)	1	1	0	0	0	1 (3?)	1 (2?)	1 (3?)	1	1
MyoD	A	4	1	4	2	1	1	1	1	1	1	0	0	0
E12/E47	A	4	1	1	1	1	1	1	1	1	1	1	1	1
Neurogenin	A	3	1	1	1	1	1	1	0 (1?)	2	1	0 (1?)	0 (1?)	0 (1?)
NeuroD	A	4	0	1	1	0	1	1	1	1	1	0 (1?)	0 (1?)
Atonal	A	2	1	1	1	3	3	3	1	1	1	0	0
Mist	A	1	1	1	1	1	1	1	0 (1?)	1	1	0 (2?)	0 (1?)
Beta3	A	2	0	1	1	1	1	1	1 (2?)	1	1	0 (2?)	0 (1?)
Oligo	A	3	0	2	1	0	0	0	0 (1?)	3	4	0 (2?)	0 (1?)
Net	A	1	1	1	1	1	1	1	0 (1?)	1	1	1	1
Delilah	A	0	0	1	0	1	2	1	0	3	1	0 (1?)	0 (1?)
Mesp	A	3	1	1	1	1	0	1	0	0	0	1	0
Twist	A	2	0 (3?)	1	1	1	1	1	1	2	2	1	0
Paraxis	A	2	0 (1?)	2	1	1	1	1	0	1	1	1	1
MyoRa	A	2	0 (1?)	4	1	1	1	3	0	1	1	0	0
MyoR b	A	2	0 (1?)	1	1	0	0	0	0	1	0	0	0
Hand	A	2	1 (2?)	1	1	1	1	1	0 (1?)	1	1	2 (3?)	0
PTFa	A	1	1	1	1	1	1	1	0	2 (3?)	6 (8?)	0	0
PTFb	A	1	1	3	1	2	2	2	1	4 (5?)	2 (4?)	1	1
SCL	A	3	0	1	1	1	1	1	0	1	1	3	0
NSCL	A	2	0	1	1	1	1	1	1	1	1	0	0
SRC	B	3	0	1	1	1	1	1	0	1	1	0	0	0
Figalpha	B	1	0 (1?)	1	0	0	0	0	0	0	0	0	0	0
Myc	B	4	1	1	1	1	1	1	0	1	1	4(6?)	4	1
Mad	B	5	1	1	1	0	1	1	1	0	1	1	1	0
Mnt	B	1	0 (1?)	1	1	1	1	1	0	1	1	1	0	0
Max	B	1	1	1	1	1	1	1	2	1	1	1	1	1
USF	B	3	1	1	1	1	1	1	0 (1?)	1	1	2	1	1
MITF	B	5	1	1	1	1	1	1	1	1	1	1	1	1
SREBP	B	2	1	1	1	1	1	1	1	1	1	2	0	1
Family name	High-order group	H. sap	C. int	B. flo	S.pur	D. mel	T. cas	D. pul	C. ele	L. gig	C. sp	N. vec	H. mag	A.que
AP4	B	1	1	1	1	1	1	1	1	1	1	2	1	1
MLX	B	2	1	1	1	1	0	1	0	1	1	1	0	0
TF4	B	1	1	0	1	1	1	1	0	1	1	1	0	0
Clock	C	2	0	1	1	3	2	2	1	2	1 (2?)	1	0	1
ARNT	C	2	1	1	1	1	1	1	1	1	2	1 (2?)	1	1
Bmal	C	2	0	1	1	1	1	1	0	1	1	1 (2?)	0
AHR	C	2	1	1	1	2	1	1	1	1	1	0	1	0
Sim	C	2 (3?)	1	1 (2?)	1	1	0	1	0 (2?)	1 (2?)	1 (2?)	0(2?)	0(1?)	1
Trh	C	1 (2?)	1	1 (2?)	1	1	1	1	0 (2?)	1 (2?)	1 (2?)	0(2?)	0(1?)
HIF	C	3 (4?)	1	1 (2?)	1	1	1	2	0 (2?)	1 (2?)	0 (1?)	0(2?)	0(1?)
Emc	D	4	1	1	1	1	1	2	0	1	1	1 (2?)	0 (1?)	0
Hey	E	3 (6?)	1	1 (6?)	1	1 (2?)	1 (2?)	1 (2?)	0	1	2	1 (2?)	0	1
Hairy/E(spl)	E	7 (10?)	3	11 (16?)	4	11 (12?)	5 (6?)	6 (7?)	1	3	4	11(12?)	1	0
Coe	F	4	1	1	1	1	1	1	1	1	1	1	1	1
Orphans	-	4	4 to 15	6	2 to 3	0	0	0	7 to 13	3 to 5	2 to 5	8 to 16	6 to 11	1 to 4
TOTAL NUMBER		118	46	78	50	59	50	57	39	63	64	68	33	16
