# Supplementary material for: Origin and diversification of the basic helix-loop-helix gene family in metazoans: insights from comparative genomics
Source: BMC Evol Biol. 2007 Mar 2;7:33. doi: 10.1186/1471-2148-7-33 (PMC1828162; doi:10.1186/1471-2148-7-33)
Supplement: Additional file 2 — Information about the species used in this study. Abbreviations are those we used in the figures and the other additional files. Taxonomy is according to the NCBI web site. [file 1471-2148-7-33-S2.xls]

## Sheet: Feuil1
Species name	Species name abreviation	Taxonomy	Genome project status	Link
Homo sapiens	H.sap	Eukaryota; Metazoa; Chordata; Craniata; Vertebrata; Euteleostomi; Mammalia; Eutheria; Euarchontoglires; Primates; Haplorrhini; Catarrhini; Hominidae; Homo	Assembled and annotated genome	http://www.ncbi.nlm.nih.gov/mapview/stats/BuildStats.cgi?taxid=9606&build=36&ver=1
Ciona intestinalis	C.int	Eukaryota; Metazoa; Chordata; Urochordata; Ascidiacea; Enterogona; Phlebobranchia; Cionidae; Ciona	Assembled and annotated genome	http://genome.jgi-psf.org/Cioin2/Cioin2.home.html
Branchiostoma floridae	B.flo	Eukaryota; Metazoa; Chordata; Cephalochordata; Branchiostomidae; Branchiostoma	Assembled genome - annotation in progress	http://genome.jgi-psf.org/Brafl1/Brafl1.home.html
Strongylocentrotus purpuratus	S.pur	Eukaryota; Metazoa; Echinodermata; Eleutherozoa; Echinozoa; Echinoidea; Euechinoidea; Echinacea; Echinoida; Strongylocentrotidae; Strongylocentrotus	WGS reads	http://www.jgi.doe.gov/sequencing/DOEprojseqplans.html
Drosophila melanogaster	D.mel	Eukaryota; Metazoa; Arthropoda; Hexapoda; Insecta; Pterygota; Neoptera; Endopterygota; Diptera; Brachycera; Muscomorpha; Ephydroidea; Drosophilidae; Drosophila	Assembled and annotated genome	http://www.fruitfly.org/sequence/release4genomic.shtml
Tribolium castaneum	T.cas	Eukaryota; Metazoa; Arthropoda; Hexapoda; Insecta; Pterygota; Neoptera; Endopterygota; Coleoptera; Polyphaga; Cucujiformia; Tenebrionidae; Tribolium	Assembled genome - annotation in progress	http://www.hgsc.bcm.tmc.edu/projects/tribolium/
Daphnia pulex	D.pul	Eukaryota; Metazoa; Arthropoda; Crustacea; Branchiopoda; Diplostraca; Cladocera; Anomopoda; Daphniidae; Daphnia	WGS reads	http://www.jgi.doe.gov/sequencing/DOEprojseqplans.html
Caenorhabditis elegans	C.ele	Eukaryota; Metazoa; Nematoda; Chromadorea; Rhabditida; Rhabditoidea; Rhabditidae; Peloderinae; Caenorhabditis	Assembled and annotated genome	http://www.wormbase.org/
Lottia gigantea	L.gig	Eukaryota; Metazoa; Mollusca; Gastropoda; Eogastropoda; Docoglossa; Nacellina; Acmaeioidea; Lottiidae; Lottia	WGS reads	http://www.jgi.doe.gov/sequencing/DOEprojseqplans.html
Capitella sp. I	C.sp	Eukaryota; Metazoa; Annelida; Polychaeta; Scolecida; Capitellida; Capitellidae; Capitella	WGS reads	http://www.jgi.doe.gov/sequencing/DOEprojseqplans.html
Nematostella vectensis	N.vec	Eukaryota; Metazoa; Cnidaria; Anthozoa; Hexacorallia; Actiniaria; Edwardsiidae; Nematostella	Assembled genome - annotation in progress	http://genome.jgi-psf.org/Nemve1/Nemve1.home.html
Hydra magnipapillata	H.mag	Eukaryota; Metazoa; Cnidaria; Hydrozoa; Hydroida; Anthomedusae; Hydridae; Hydra	WGS reads	http://genamics.com/cgi-bin/genamics/genomes/genomesearch.cgi?field=ID&query=813
Amphimedon queenslandica = Reniera sp.	A.que	Eukaryota; Metazoa; Porifera; Demospongiae; Ceractinomorpha; Haplosclerida; Chalinidae; Amphimedon	WGS reads	http://www.jgi.doe.gov/sequencing/DOEprojseqplans.html
