# Supplementary material for: Origin and diversification of the basic helix-loop-helix gene family in metazoans: insights from comparative genomics
Source: BMC Evol Biol. 2007 Mar 2;7:33. doi: 10.1186/1471-2148-7-33 (PMC1828162; doi:10.1186/1471-2148-7-33)
Supplement: Additional file 5 — The bHLHs found in the genome of Branchiostoma floridae. The phylogenetic studies have been done on a multiple alignment with all bHLHs from Homo sapiens, Drosophila melanogaster and Branchiostoma floridae. [file 1471-2148-7-33-S5.xls]

## Sheet: Feuil1
Branchiostoma bHLH	Family	NJ	MP	ML	BI
Bf1 ALNEPTIDYGFQRLAKLVPRHPGDPERLPKEIILKRAADLAEAIY	Coe	100	99	98	100
Bf2 YKGGSDQRRAIHISAEQKRRFNIKVGFDTLHTLIPTLSSQGNVKISKAAMLQKTVDYTKKLQ	Mlx	89	69	71	100
Bf3 MKGEECPTMKAIERRRRDKINNWITKLSKIVPDCAQDHTKQGQSKGGILAKTCDYIHELR	USF	95	76	94	100
Bf4 DSRKNVSRQNHSEIEKRRRDKMNSYIMELSAMIPMCNAMSRKLDKLTVLRMAVQHMKTLR	Bmal	74	58	77	73
Bf5 DENDKERFARENHSEIERRRRNKMTAYIAELSDMVPTCSALARKPDKLTILRMAVSHMKSLR	ARNT	100	97	98	100
Bf6 DSEDSESKRSTHNILERKRRNDLKASFITLRDSVPELKDNERAPKVNILRKATDYIQSLD	Myc	86	58	59	72
Bf7 DPRKKSRNYIEKKRRDRINTSLTALKSIIPECKSYGKKKLDKAEILEMTCRQQHFK	Hairy/E(spl) 1	-	-	-	-
Bf8 PASPVQKVEKRSSHNAIEKRYRSSINDKIIELKNLVVGEEAKMNKAGVLRKAIDHIHHQ	SREBP	100	90	89	100
Bf9 GNPIKIARRIFTNSRERWRQQNVNGAFAELRKLVPTHPPEKKLSKNEILRLAMKYIRFLQ	SCL	99	87	100	100
Bf10 KDRQKKDNHNMIERRRRFNINDRIKELGTLLPKTADPDMRWNKGTILKASVDYIRRLK	MITF	100	96	96	100
Bf11 MSKCVQEKKRREQEKMYIEELAELISSNMENVMTIKADKCAILQEAVTQIKALR	SRC	94	64	97	100
Bf12 DVDSDADKRAHHNALERQRRDHIKNSFSSLRDAVPALQGEKQASRAQILNKATDYIQYMR	Max	100	93	93	99
Bf13 RSQASSRTTHNELEKNRRAHLRNCLERLKAIIPLSPETPRHTTLGLLNKAKNEIRRLE	Mad	99	87	93	100
Bf14 GKRRSGGYGTREVHNKLEKNRRAHLKECFEVLKRHIPNMEDKKTSNLCILRSALRYIQVNR	Mnt	100	68	65	74
Bf15 TRDKRIVANARERSRVHTISAAFESLRRAVPSYSYNQKLSKLAILRVACSYITALA	Net	98	81	92	98
Bf16 RREHERRIRREIANSNERRRMQSINAGFQSLKTLIPHSDGEKLSKAAILQQTAEYIFALE	AP4	100	95	91	92
Bf17 PLKRPRGSANKKERRRTQSINSAFAELRDRIPNVPADTKLSKIKTLRLATSYIAYLM	Hand	99	82	92	100
Bf18 QQRRTASERERARMKDMNRAYEALRTKLSHRREPGKKLSKIQCLKFAIEYITDLE	Mesp 2	65	49	42	51
Bf19 QQAQRQAANLRERRRMQSINDAFDGLRQRIPTLPYEKRLSKVDTLRLAIGYINFLS	PTFb 3	56	61	57	70
Bf20 RKKQRLAANVRERRRMESINGAFDVLRKRVPTLAYERRISKADTLHLAIGYIRFLT	PTFb 3	56	61	57	70
Bf21 PVRLGINARERRRMHDLNDALDELRSVIPYAHSPSVRKLSKIATLLLAKNYILMQA	Beta3	99	80	87	100
Bf22 SKPAVPKDPAKTNPSKRHRDRLNAELDRLASMLPFTDDVLSKLDKLSILRLSVSYLRNKN	Ahr	100	97	96	100
Bf23 ERQSRNRSEKKRRDQFNILINELCSMVSSNNRKMDKSSVLQSTIAFLKRNKEITAQSEANEI	Clock	99	85	98	100
Bf24 PDSSSTSSKRKIRSLAEKNRRDKLTSFISQLSTLLPLANTPDKKLDKCDVLRLAVNYLKVQK	?	-	-	-	-
Bf25 SYFDRNSEKRKEKSRDAARVRRSKETEIFYDLAHQLPLAHSKSAQLDKASIMRLAISYLKTRM	Hif	78	66	66	100
Bf26 SVLALRKEKSRDAARNRRGKENYEFYELAKMLPLPAAITSQLDKASIIRLTISYLKMRD	Trh	98	63	65	61
Bf27 FVFRRAEKSRFAAKARRDQEGEEIQALAQQLPFHKETIQHLDKASVLRLATSYLRMKQ	Hif/Sim/Trh 4	89	56	58	100
Bf28 MKEKSKNAARTRREKENYEFSLLAKLLPLPSAITSQLDKASIIRLTTSYLKMR	Sim	93	70	76	59
Bf29 PQAVARRNERERNRVRLVNNGFATLRNHVPNGRVNKKMSKVETLKSAVDYIQQLQ	ASCa	66	52	49	78
Bf30 EPYMVARRNARERRRVQQVNDGFLRLRSLVPKAPKGKKLSKVKTLRAAIEYIEQLQ	ASCa	66	52	49	78
Bf31 YGFEPAFIRKRNERERQRVKCVNEGYARLREHLPSDISDKRLSKVETLRAAIKYIKKLQ	ASCb	100	86	84	94
Bf32 QPRKMSRRNERERQRVRMVNMGFANLRNLVPDGRNNKKMSKVETLRSAMEYIRQLK	ASCa	66	52	49	78
Bf33 ERNLRRLESNERERMRMHSLNDAFQGLRDVIPHVNADRKLSKIETLTLAQNYIVALT	Mist	98	74	92	100
Bf34 DIIAKRREANARERQRVRNLNTGFAKLRRMVPSLPPNRKPSKVDTLHAAMDYIRTLQ	Figalpha	67	53	60	97
Bf35 GVSKQRQQANARERDRTHSVNTAFTTLRTMIPTEPADRKLSKIETLRLATSYIRCVQ	Paraxis	77	64	72	99
Bf36 TGLSKQRQAANERERVRMQNLTAALGVLREHIPPPVAPKDKRLSKIETLKLAIGYIDYLR	?	-	-	-	-
Bf37 PESLLRRLVANSQERDRMHGINDALDRLRRHIPLHLGPRRLSKIKTLRLAMAYIEALT	?	-	-	-	-
Bf38 RRRRATAKYRTAHATRERIRVEAFNVAFAELRKLLPTLPPDKKLSKIEILRLAICYISYLN	NSCL	100	98	95	100
Bf39 EQPPKVRTAANLRERTRMRVLSKAFVRLKTTLPWVPADTKLSKLDTLRLASSYIGHLS	MyoRa	88	52	58	70
Bf40 TGSPKHQRQAANIRERRRMLNINSAFEELRHHVPTFPYERRLSKIDTLRLAIAYIALLS	PTFb	56	61	57	94
Bf41 PEDRVKINRRQLRYSSKIRRGMQRLRGILPDEAFDTPHKVTKISTLRGAIMYLKVLQ	?	-	-	-	-
Bf42 KYRPRPNAAVKERERLVVFNQAFAELQDKLPERLQLSQEKRLPKKLILRFAVRYIKYLQ	?	-	-	-	-
Bf43 VKKQRRRKANDRERNRMHNLNGALDQLREVLPTFPDDTKLTKIETLRFAHNYIWALS	Neurogenin	93	73	88	100
Bf44 KFKMRRSKANARERNRMHGLNRALDRLREVLPCYSKNQKLSKIETLRLARNYLFALT	NeuroD	99	64	75	51
Bf45 KPKPEQRNAANARERSRMRTMSKAFVTLKTTLPWVPPDTKLSKLDTLRLAASYIAHLR	MyoRa	88	52	58	70
Bf46 NILRYRRLAANARERRRMHGLNDAFDRLRQVVPGIGDDRQLSKYETLQMAQSYILALK	Atonal	76	55	75	100
Bf47 KQKPEQRNAANARERSRMRVLSKAFSKLKTTLPWVPPDTKLSKLDTLRLATSYISHMR	MyoRa	88	52	58	70
Bf48 RLRVRDINEAFRELGRMCSLHLNTDKPQTKLTTLHQAVEVITDLE	E12/E47	100	99	70	100
Bf49 RKSVTVDRRKAATMRERRRLRKVNEAFEVLKRRTCTNPNQRLPKVEILRNAITYIESLE	MyoD	100	87	85	100
Bf50 KKTVPIDRRKAATMRERRRLVKVNEAFDILKKKSCANPNQRLPKVEILRNAISYIEQL	MyoD 5	100	87	85	100
Bf51 KKTVPIDRRKAATMRERRRLVKVNEAFDILKKKSCANPNQRLPKVEILRNAISYIEQLH	MyoD 5	100	87	85	100
Bf52 RKASRHDRRKAATMRERRRLVKVNEAFEVLKKKTHMKPNQKTPKVDILRNAIAYIEQLH	MyoD 5	100	87	85	100
Bf53 RPTGSNAARERSRVKTLRSAFLELQKTLPSVPPDTKLSKLDVLVLATTYIAHLM	MyoRb	100	90	98	100
Bf54 RNPKPEQRNSACARDRSRMRTMSKACVTLNTTFPLVPPDRTLSRLDTLELAGTYIPQIR	MyoRa	88	52	58	70
Bf55 RKKSRNYLDTHKNIEKKRRDRINTSLTALKSIIPECKSYGKKKLDKAEILEMTLSYLDKVH	Hairy/E(spl) 1	-	-	-	-
Bf56 LDKKRRSDLSRAFLSITFSCSKFQRRGLSGKLEKAEVLEMAVSYVKHIQ	Hey/Hairy/E(spl)? 1	-	-	-	-
Bf57 QTPTSHKVIEKRRRDRINRCLVELSQSVPRAYARQGKLEKAEILEMTVEYVRYL	Hey/Hairy/E(spl)? 1	38	-	-	-
Bf58 DLQNQRVLANVRERQRTQVNQKDSLNEAFSSLRKIIPTLPSDKLSKIQTLKLAARYIDFLY	Twist	100	92	98	100
Bf59 SEEEVQELRLKVNERERKRMHDLNSALDGLREVMPYAHGPSVRKLSKIATLLLAKNYILMLN	Oligo	90	61	81	70
Bf60 PLSKYRRKSANSRERDRMHQINYAFEALRCVVPKLPPSATQDASHAGKMTKITTLRLAMNYISALQ	Delilah	72	59	71	97
Bf61 SKLRELVPTIPTNKKMSRIEILQHVIDYIQDLQ	Emc	75	61	63	91
Bf62 NMQGTEEQRDLHRIVEKRRRDRINDCLANIRELLPEELVRQKSCGKAEILELTLMHMKHLQ	Hey/Hairy/E(spl)? 1	-	-	-	-
Bf63 MFELAEEPTPHKVIEKRRRDRINQRFEELRGLVPTARNSQGVKNDKVDLLHMTIEHLKTLT	Hey/Hairy/E(spl)? 1	-	-	-	-
Bf64 QKEISSHKIVERRRRHRINTCIAQLSQAIPAAFSKSVNRRRGLSGKLEKAEVLEMAVSYVKHIQ	Hey/Hairy/E(spl)? 1	-	-	-	-
Bf65 MESRKSSKPIMEKRRRARINESLTELKTLILEALNKDSSRHSKLEKADILEMTVKHLRNLQ	Hairy/E(spl) 1	-	-	-	-
Bf66 SSRKKRRGIIEKRRRDRINNCLAELRRLVPTAFEKQGSAKLEKAEILQMTVDYLKMLA	Hey	98	73	72	100
Bf67 PSEGRKSSKPIMEKRRRARINDSLNQLKTLILDALKKDSSRHSKLEKADILEMTVKHLRNLQ	Hairy/E(spl) 1	-	-	-	-
Bf68 LGETRKSSKPIMEKRRRARINDSLNQLKTLILDALKKDSSRHSKLEKADILEMTVKHLRSLQ	Hairy/E(spl) 1	-	-	-	-
Bf69 ETQRRKSSKPIMEKRRRARINDSLNQLKTLILDALKKDSSRHSKLEKADILEMTVKHLRNLQ	Hairy/E(spl) 1	-	-	-	-
Bf70 PHQGRKSSKPLMEKRRRARINSSLNELKNLILGTVKDDINAPHHSKLEKADILEI	Hairy/E(spl) 1	-	-	-	-
Bf71 PYQSRKSSKPLMEKRRRARINSSLNELKNLILDTYKNDSTHHSKLEKADILEIAVKHVRSLQ	Hairy/E(spl) 1	-	-	-	-
Bf72 SCERRKSSKPIMEKRRRARINESLNQLKTLILDALKKDSSRQNKLEKADILEMAVRYLRDIQ	Hairy/E(spl) 1	-	-	-	-
Bf73 PGESRKSSKPIMEKRRRARINDSLNQLKALILADLKKDSSHSKLEKADILEMTVKHLRSLQ	Hairy/E(spl) 1	-	-	-	-
Bf74 VSSKIMVMEKRRRARINDSLNQLKTLIVDTVKKDSSRNNKLEKASTPRDAPAVKHLRSVLKQ	Hairy/E(spl) 1	-	-	-	-
Bf75 EELQELRLKVNHRERKRMHDLNSALDGLREVMPYAHGPSVRKLSKIATLLLAKNYILMLNS	Oligo	90	61	81	70
Bf76 PKTRRRIPTLAQRKAANIRERRRMFNLNDAFDKLRKRVPTFSYEKRLSRIETLRLAIIYIHFMK	PTFa	99	89	98	100
Bf77 KLTGVSKQRQQANARERDRTHSVNTAFTTLRTMIPTEPADRKLSKIETLRLATSYISHLA	Paraxis	77	64	72	99
Bf78 GRKILPEDRVKINRRQLRYSSEIRSAMQRLRGILPDEAFDTPHKVTKISTLRGAIMYHKVLQ	?	-	-	-	-
1 Bf57, Bf62, Bf63 and Bf64 tends to be associated to the Hey family but this association is weakly supported. It is therefore not clear whether they belong to the Hairy/E(spl) or Hey family. Bf65, Bf67, Bf68, Bf69, Bf70, Bf71, Bf72, Bf73, and Bf74 which clearly belong to the Hairy/E(spl) family, have a tendency to cluster with the Hairy genes from Drosophila and Homo.
2 Bf18 strongly clusters with the Drosophila Mesp gene but only weakly with the Mesp genes from Homo.
3 Bf19 and Bf20 form a well-supported monophyletic group inside the PTFb family.
4 Bf27 tends to be associated to the Hif/Sim/Trh families, as outgroup to these three families.
5 Bf50, Bf51, and Bf52 form a well-supported monophyletic group inside the Myc family.
