# Supplementary material for: Origin and diversification of the basic helix-loop-helix gene family in metazoans: insights from comparative genomics
Source: BMC Evol Biol. 2007 Mar 2;7:33. doi: 10.1186/1471-2148-7-33 (PMC1828162; doi:10.1186/1471-2148-7-33)
Supplement: Additional file 6 — The bHLHs found in the genome of Strongylocentrotus purpuratus. The phylogenetic studies have been done on a multiple alignment with all bHLHs from Homo sapiens, Drosophila melanogaster and Strongylocentrotus purpuratus. [file 1471-2148-7-33-S6.xls]

## Sheet: Feuil1
Strongylocentrotus bHLH	Family	NJ	MP	ML	BI
Sp1 RKKRRGIIEKRRRDRINNSLTELRRLVPAAFEKQGSAKLEKAEILQMTVDHLKYLH	Hey	100	80	97	99
Sp2 KSSKPQMEKRRRARINDSLGQLKALILEATNKDSSRHSKLEKADILEMTVKHLRNIQ	Hairy/E(spl)	-	-	-	-
Sp3 LKPQMEKRRRARINDSLLQLKNLVLDALNKNNPRHSKLEKADILEMTVRYLRSIHRQ	Hairy/E(spl)	-	-	-	-
Sp4 PRTAKHLTERKRRARINDSLLQLKSMVFPVIKKDISRHPKMEKADILEMTVRYLKDVQ	Hairy/E(spl)	-	-	-	-
Sp5 RKSSKPLMEKRRRARINDCLTELQTILDALNPENNSTRQNKREKADILEQTVKLVKQLRQ	Hairy/E(spl)	-	-	-	-
Sp6 KLKQLVPTIPKNRKVTRVEILQHVIDYIQDLQ	Emc	80	54	75	84
Sp7 EPHLVQRRNARERRRVQLVNDGFIRLRRKIPTEPRNKKLSKVKTLRSAINYILHLQQ	ASCa	55	43	53	95
Sp8 RRRATAKYRTAHATRERIRVEAFNVAFTELRKLLPTLPPDKKLSKIEILRLAICYIAYLN	NSCL	100	98	95	100
Sp9 KFKVRRVKANTRERNRMHGLNDALDLLRKVVPCYSSTQKLSKIETLRLAKNYIHALA	NeuroD	100	80	87	99
Sp10 RVVTAGQRTAANVRERRRMFGLNDAFDNLRKEVPKFKHEKRLSRIETLRLAILYIEFLA	PTFa	92	69	91	100
Sp11 RRHRRLKANDRERNRMHNLNYALDGLREVLPNFPDDTKLTKIETLRFAHNYIWALS	Neurogenin	94	74	91	100
Sp12 RNSRRLESNERERMRMHTLNDAFQNLRNIIPHVRAERKLSKIETLTLAKNYILALS	Mist	99	78	94	100
Sp13 PVDEAVMGNRKERRRTQSINTAFADLRECIPNVPADTKLSKIKTLRLATSYIAYLT	Hand	99	79	92	100
Sp14 LSRSRRIVANARERNRVHTISSAFEGLRRAVPSYSHNQKLSKLAILRIACSYILALA	Net	97	75	95	99
Sp15 PRQRGAANARERDRTHSVNSAFVQLRDLIPTEPRDRKLSKIETLRLATSYINHLG	Paraxis	76	61	73	53
Sp16 VRQRQAANLRERKRMSSINDAFEGLREHIPTLPYEKRLSKVDTLRLAIGYINFLA	PTFb	99	72	63	94
Sp17 KVVRRIFTNSRERWRQQNVNSAFSELRKLLPCHPVDKKLSKNEILRLTIRYINFLM	SCL	99	84	93	100
Sp18 KQIRLNINARERRRMHDLNDALDDLRGVIPYAHSPSVRKLSKIATLLLAKNYILMQA	Beta3	99	75	89	96
Sp19 DQQDLRLKINSRERKRMHDLNKALDGLREVMPYAHGPSVRKLSKMSTLLLAKNYILMLR	Oligo	89	61	87	96
Sp20 DTDKRRLLTNHRERKRMRSLNDAMDRLRNVVPHYPSKRRLSKMETLLLAQSYIMALS	Atonal?	30	11	-	-
Sp21 TEVKRESVNMRERDRMHQLRDAFELLRRVLPRYPVRQKCSKVDTLLLAQDYILTLQ	?	-	-	-	-
Sp22 KPVQRNAANARERTRMRVLSKAFSKLKTSLPWVPPDTKLSKLDTLRLASSYISHLK	MyoRa	99	83	79	60
Sp23 EKRIRREIANSNERRRMQSINAGFQSLKLLLPHNEGEKLSKAAILQQTADYICRMEQ	AP4	100	92	92	100
Sp24 GIDDPNDPVNAARERSRVKTLRDAFLELQRSLPSVPPDTKLSKLDVLVLATTYISHLM	MyoRb	100	91	100	100
Sp25 KNVAVDKRKAATLRERRRLRKVNEAFEALKRHTCANPNQRLPKVEILRNAIEYIEKLE	MyoD	100	94	92	100
Sp26 LTQAEKRAHHNALERKRRDHIKDSFSMLRDSVPNLQGEKASRAQILNKATDYIQFMR	Max	100	93	97	99
Sp27 RELLQRKTASDRERSRMRDMNNAFETLRIKLAHRKQPGKKMSKIQALRFAIEYINDLE	Mesp	51	64	49	65
Sp28 KKSSLFDKRRAATQRERRRLCKVNSAFEILKQRTCSNPEQRMPKVTILRNAIQYIERLQ	MyoD	100	94	92	100
Sp29 VVKEKERRHANNARERIRVRDINEAFKELGRMCQLHLKQDKAQTKLTILHSAVSVITTLEHQ	E12/E47	100	99	92	100
Sp30 HAKERQKKDNHNMIERRRRFNINDRIKELGTLIPKHLDPDQRQNKGTILKSSVDYIRKMQK	MITF	100	98	98	67
Sp31 LNQPAPAAVARRNERERNRVKLVNHGFANLRQQLPNGANNKKMSKVETLRSAVSYIRQLQL	ASCa	55	43	53	95
Sp32 DKGHFARENHSEIERRRRNKMTAYITELSDMVPSCSALARKPDKLTILRMAVSHMKSL	ARNT	100	95	96	100
Sp33 DDSKKLSKQNHSEIEKRRREKMNTYIQELSAMVPTCSSMSSKLDKLTILRMAVQHMKTL	BMAL	95	56	56	54
Sp34 KSKNSEKRKEKSRNAARSRRGKETEIFYELAHTLPLAHNACAQLDKAGIMRLILSYLKVSK	Hif	70	62	88	100
Sp35 RKERSRDAARSRRGKENYEFYELAKLLPLPAAITSQLDKASIIRLTIGYLHMRHFC	Trh	94	57	89	86
Sp36 MKEKSKNAARTRREKENAEFFELAKLLPLPSAITTQLDKASIIRLTTSYLKMRA	Sim	96	74	83	75
Sp37 EDSKDTTKRKSRNASEKKRRDQFNVLIQELCSMVSTKTRKLDKSAVLRATIHFLKAHN	Clock	100	75	88	100
Sp38 NTIPANGTVRTNPSKRHRDRLNTELDRLASLLPFDSDTVTKLDKLSILRLSVSYLRNKS	Ahr	100	97	96	100
Sp39 DSEDCDRRANHNVLERRRREDLRTSFFKLRDQVPELASQERAAKIVILKKATDYVHHLH	Myc	90	55	75	92
Sp40 NSNSSRSTHNELEKNRRAHLRTCLERLKEMVPLDGDMPRHTTLGLLTNAKDFIVDLEE	Mad	99	87	95	100
Sp41 DKRAGIREVHNKLEKNRRAHLKDCFENLRNTVPNMEDKKAKTSNLSILRGALRFIQVLTR	Mnt	96	69	68	100
Sp42 PEKRKSHNAIEQRYRKSINGRIEDLKIMLFKENKKVSKSHTLQKCIDHLVGLRKMCQTLKQ	SREBP	67	48	75	100
Sp43 EAEAYKSYKDRRRNAHTAAEQKRRDAIKKGYEDLQLIVPTCQQPDQVGSQKLSKATVLQRSIDYIQYLI	TF4	99	89	95	100
Sp44 VRDERRRATHNEVERRRRDKINNWIVKLSKIIPDCNIDHSKQGQSKGGILSKTCDYIHDLR	USF	94	78	94	100
Sp45 AKEEERGGGKLSHISAEQKRRFNIRSGFDTLNSMIPSLAQNSSAKISKANMLVKGVEYTRKLQ	Mlx	81	59	78	100
Sp46 SLTEPTIDYGFQRLSKLVPRHPGDPDRLPKEIILKRAADLAEALY	Coe	84	99	78	100
Sp47 YDLEPSFIRRRNERERERVRNVNEGYARLREHLPCDNPEKRMSKVETLRMAIRYIKQLQ	ASCb	99	83	90	100
Sp48 NQRVLANVRERQRTQSLNDAFTNLRKIIPTLPSDKLSKIQTLKLASRYIDFL	Twist	100	93	98	100
Sp49 HPEKGSRFPGNKRRCEKRSSYIEELYELITASLSNPESLNMKPDKCALLQETLSQIKRIK	SRC	94	66	58	100
Sp50 ITKRTEANARERDRVTYLNGGFEQLRRVLPWAYRGGRRVSKVDTLRAAISYIQFLQ	?	-	-	-	-
