# Supplementary material for: Origin and diversification of the basic helix-loop-helix gene family in metazoans: insights from comparative genomics
Source: BMC Evol Biol. 2007 Mar 2;7:33. doi: 10.1186/1471-2148-7-33 (PMC1828162; doi:10.1186/1471-2148-7-33)
Supplement: Additional file 7 — The bHLHs found in the genome of Drosophila melanogaster. The phylogenetic studies have been done on a multiple alignment with all bHLHs from Homo sapiens, Drosophila melanogaster and Branchiostoma floridae. [file 1471-2148-7-33-S7.xls]

## Sheet: Feuil1
Drosophila bHLH	Gene name	Family	NJ	MP	ML	BI
CG8522 KRSAHNAIERRYRTSINDKINELKNLVVGEQAKLNKSAVLRKSIDKIRDLQ	-	SREBP	99	90	89	100
CG17592 RDDKRRATHNEVERRRRDKINSWIFKLKEMLPEASTSPSTSGSTKGGILIKACEYIKSMQ	USF	USF	92	76	94	100
CG3350 YKERRREAHTQAEQKRRDAIKKGYDSLQELVPRCQPNDSSGYKLSKALILQKSIEYIGYLN	bigmax	TF4	99	87	93	100
CG18362 PRDTQRRAGHIHAEQKRRYNIKNGFDTLHALIPQLQLNPNAKLSKAAMLQKGADHIKQLR	Mlx interactor	Mlx	84	69	71	100
CG6494 RRSNKPIMEKRRRARINNCLNELKTLILDATKKDPARHSKLEKADILEKTVKHLQELQ	hairy	Hairy/E(spl)	-	-	-	-
CG8704 KTNKPIMEKRRRARINHCLNELKSLILEAMKKDPARHTKLEKADILEMTVKHLQSVQ	deadpan	Hairy/E(spl)	-	-	-	-
CG10446 KRTNKPLMEKRRRARINQSLAILKALILESTKTQNAKNGEGQAKHTKLEKADILELTVRHFQRH	similar to Deadpan	Hairy/E(spl)	-	-	-	-
CG8346 KVMKPLLERKRRARINKCLDDLKDLMVECLQQEGEHVTRLEKADILELTVDHMRKLKQ	E(spl) region transcript m3	Hairy/E(spl)	-	-	-	-
CG8361 KVMKPLLERKRRARINKCLDELKDLMAECVAQTGDAKFEKADILEVTVQHLRKLK	E(spl) region transcript m7	Hairy/E(spl)	-	-	-	-
CG8333 KVMKPMLERKRRARINKCLDELKDLMVATLESEGEHVTRLEKADILELTVTHLQKMK	E(spl) region transcript m	Hairy/E(spl)	-	-	-	-
CG14548 KVMKPMLERKRRARINKCLDELKDIMVECLTQEGEHITRLEKADILELTVEHMKKLR	E(spl) region transcript mbeta	Hairy/E(spl)	-	-	-	-
CG8328 KVTKPLLERKRRARMNLYLDELKDLIVDTMDAQGEQVSKLEKADILELTVNYLKAQQQQ	E(spl) region transcript mdelta	Hairy/E(spl)	-	-	-	-
CG6096 KVKKPLLERQRRARMNKCLDTLKTLVAEFQGDDAILRMDKAEMLEAALVFMRKQV	E(spl) region transcript m5	Hairy/E(spl)	-	-	-	-
CG8365 KVKKPMLERQRRARMNKCLDNLKTLVAELRGDDGILRMDKAEMLESAVIFMRQQKT	Enhancer of split	Hairy/E(spl)	-	-	-	-
CG5927 EVFKPMMERKRRSRINRCLDFIKDLLQEVSHLDGETMAKMDMGDVLELAVHHLSKKN	HES-related	Hairy/E(spl)	-	-	-	-
CG11194 KKRRGVIEKKRRDRINSSLTELKRLVPSAYEKQGSAKLEKAEILQLTVEHLKSLQ	Hairy/E(spl)-related with YRPW motif	Hey	98	73	72	68
CG17100 PLSHRIIEKRRRDRMNSCLADLSRLIPPQYQRKGRGRIEKTEIIEMAIRHLKHLQ	-	Hairy/E(spl)/Hey? 1	-	-	-	-
CG6993 PPPKDGVTKSNPSKRHRERLNAELDLLASLLPFEQNILSKLDRLSILRLSVSYLRTKS	spineless	Ahr	99	97	96	100
CG6883 KEKSRDAARSRRGKENYEFYELAKMLPLPAAITSQLDKASIIRLTISYLKLRD	trachealess	Trh	98	63	65	80
CG7771 KEKSKNAARTRREKENTEFCELAKLLPLPAAITSQLDKASVIRLTTSYLKMRQ	single-minded	Sim	95	70	76	59
CG7951 KKEKSRDAARCRRSKETEIFMELSAALPLKTDDVNQLDKASVMRITIAFLKIRE	similar	Hif	80	66	66	100
CG7391 DTKRKSRNLSEKKRRDQFNSLVNDLSALISTSSRKMDKSTVLKSTIAFLKNHN	Clock	Clock	99	85	98	100
CG1705 ANGREARNLAEKQRRDKLNASIQELATMVPHAAESSRRLDKTAVLRFATHGLRLQY	Resistance to Juvenile Hormone	Clock?	-	-	-	-
CG6211 QNGREARNRAEKNRRDKLNGSIQELSTMVPHVAESPRRVDKTAVLRFAAHALRLKH	germ cell-expressed bHLH-PAS	Clock?	-	-	-	-
CG11987 KERFASRENHCEIERRRRNKMTAYITELSDMVPTCSALARKPDKLTILRMAVAHMKALR	tango	ARNT	100	97	98	100
CG8727 ARTSDENRKQNHSEIEKRRRDKMNTYINELSSMIPMCFAMQRKLDKLTVLRMAVQHLRGIR	cycle	Bmal	72	58	77	61
CG13109 QINKCNNEKRRREAENGYIEQLSEILTLNKRGDMTSTKPDKAAILNQVVRTYREIC	taiman	SRC	93	64	51	100
CG9648 QAEKRAHHNALERRRRDHIKESFTNLREAVPTLKGEKASRAQILKKTTECIQTMR	Max	Max	100	93	93	96
CG7664 EKRMRREIANSNERRRMQSINAGFQSLRSLLPRHEGEKLSKAAILQQTFQYIVELE	cropped	AP4	100	95	91	100
CG13316 NGAGTREVHNKLEKERRAQLKECYDLLKKVLPMGDEDRKKTSNLTILDTAHKYVNSLS	Mnt	Mnt	94	68	65	100
CG10798 DTIEKRNQHNDMERQRRIGLKNLFEALKKQIPTIRDKERAPKVNILREAAKLCIQLT	diminutive	Myc	78	58	44	74
CG1007 SKLKDLVPFMPKNRKLTKLEIIQHVIDYICDLQ	extra macrochaetae	Emc	78	61	63	91
CG3839 EQLPSVARRNARERNRVKQVNNGFVNLRQHLPQTVVNSLSNGGRGTSKKLSKVDTLRIAVEYIRGLQ	lethal of scute	ASCa	65	52	49	78
CG3258 PLPQAVARRNARERNRVKQVNNGFALLREKIPEEVSEAFEAQGAGRGASKKLSKVETLRMAVEYIRSLE	asense	ASCa	65	52	49	78
CG3827 DQSQSVQRRNARERNRVKQVNNSFARLRDLTKGGGRGPHKKISKVDTLRIAVEYIRSLQ	scute	ASCa	65	52	49	78
CG3796 FNGPSVIRRNARERNRVKQVNNGFSQLDLSNGRRGIGPGANKKLSKVSTLKMAVEYIRRLQ	achaete	ASCa	65	52	49	78
CG2655 TGGVRKVFTNTRERWRQQNVSGAFAELRKLVPTHPPDKKLSKNEILRSAIKYIKLLT	Helix loop helix protein 3B	SCL	99	87	100	100
CG3052 ATLKYRTAHATRERIRVEAFNVSFAELRKLLPTLPPDKKLSKIEILKLAICYIAYLN	Helix loop helix protein 4C	NSCL	100	98	95	100
CG5005 VQRNAANARERMRMRVLSSAYGRLKTKLPNIPPDTKLSKLDTLRLATLYIKQLI	HLH54F	MyoRa	88	52	58	70
CG17469 KDRQKKDNHNMIERRRRFNINDRIKELGTLLPKGSDAFYEVVRDIRPNKGTILKSSVDYIKCL	-	MITF	100	96	96	100
CG33557 RRPPRQKINARERYRTFNVNSAYEALRNLIPTEPMNRKLSKIEIIRLASSYITHLS	-	Paraxis	75	64	62	98
CG2956 FSNQRVMANVRERQRTQSLNDAFKSLQQIIPTLPSDKLSKIQTLKLATRYIDFLC	twist	Twist	100	92	98	100
CG18144 KRNTANKKERRRTQSINNAFSYLREKIPNVPTDTKLSKIKTLKLAILYINYLM	Hand	Hand	97	82	85	100
CG12952 RRTACDRERTRMRDMNRAFDLLRSKLPISKPNGKKYSKIESLRIAINYINHLQ	salivary gland-expressed bHLH	Mesp	55	49	42	51
CG5441 SKYRRKTANARERTRMREINTAFETLRHEVPEAIKGEDAANTNEKLTKITTLRLAMKYITMLT	delilah	Delilah	65	59	56	97
CG7659 KRFRRMKANDRERNRMHNLNDALEKLRVTLPSLPEETKLTKIEILRFAHNYIFALE	target of Poxn	Neurogenin	93	73	88	100
CG5545 TVRLNINARERRRMHDLNDALDELRSVIPYAHSPSVRKLSKIATLLLAKNYILMQQ	Olig family	Beta3	91	80	87	100
CG8667 ENMRRLESNERERMRMHSLNDAFQSLREVIPHVEMERRLSKIETLTLAKNYIINLT	dimmed	Mist	91	74	92	100
CG10393 KRRLAANARERRRMNSLNDAFDKLRDVVPSLGHDRRLSKYETLQMAQAYIGDLV	absent MD neurons and olfactory sensilla	Atonal	72	55	75	100
CG7508 KRRLAANARERRRMQNLNQAFDRLRQYLPCLGNDRQLSKHETLQMAQTYISALG	atonal	Atonal	72	55	75	100
CG7760 RRRQAANARERKRMNGLNAAFERLREVVPAPSIDQKLSKFETLQMAQSYILALC	cousin of atonal	Atonal	72	55	75	100
CG11450 TRERRIEANARERTRVHTISAAYETLRQAVPAYASTQKLSKLSVLRVACSYILTLS	net	Net	98	81	92	98
CG5102 EKERRQANNARERIRIRDINEALKELGRMCMTHLKSDKPQTKLGILNMAVEVIMTLE	daughterless	E12/E47	100	99	70	100
CG6913 MAQRRAANIRERRRMFNLNEAFDKLRRKVPTFAYEKRLSRIETLRLAITYIGFMA	48 related 3	PTFa	99	97	54	97
CG5952 MQRQAANVRERKRIQRINSAFDELRVHVPTFPYEKRLSKIDTLRLAIAYISLLR	48 related 2	PTFb	56	61	57	71
CG33323 MAQQRQAANLRERRRMQSINEAFEGLRTHIPTLPYEKRLSKVDTLKLAISYITFLS	48 related 1	PTFb	56	61	57	71
CG10250 TVDRRKAATMRERRRLRKVNEAFEILKRRTSSNPNQRLPKVEILRNAIEYIESLE	nautilus	MyoD	100	99	85	100
CG10197 ALNEPTIDYGFQRLQKLIPRHPGDPEKLQKEIILKRAADLVEALY	knot	Coe	100	99	86	100
1 It is not clear whether CG17100 does belong to the Hey or Hairy/E(spl) family (see Ledent and Vervoort, 2001 for discussion).
