# Supplementary material for: Origin and diversification of the basic helix-loop-helix gene family in metazoans: insights from comparative genomics
Source: BMC Evol Biol. 2007 Mar 2;7:33. doi: 10.1186/1471-2148-7-33 (PMC1828162; doi:10.1186/1471-2148-7-33)
Supplement: Additional file 8 — The bHLHs found in the genome of Tribolium castaneum. The phylogenetic studies have been done on a multiple alignment with all bHLHs from Homo sapiens, Drosophila melanogaster, Daphnia pulex and Tribolium castaneum. [file 1471-2148-7-33-S8.xls]

## Sheet: Feuil1
Tribolium bHLH	Family	Drosophila orthologue	NJ	MP	ML	BI
Tc1 HVILELRKEKSRDAARSRRGKENFEFYELAKMLPLPAAITSQLDKASIIRLTISYLKLRD	Trh	CG6883	95	64	60	100
Tc2 FMNNEKRKEKSRDAARSRRSKETEVFTDLGNALPISQEQVSQLDKASVMRLAIAYLRVRD	Hif	CG7951	85	69	85	100
Tc3 DSKRKSRNLSEKKRRDQFNLLVNELSSMVATGSRKMDKSTVLKSTIAFLKNHN	Clock	CG7391	100	90	100	100
Tc4 EPSEKRHLHNNMERQRRIDLRNLFNDLKKLIPDISKKQRAAKVLILRGAAQYCRDLQ	Myc	CG10798	98	88	58	98
Tc5 KKKLSSAWPANASLRAHLRNCLEILKEIVPLGPEASRHTTLGLLTKAKRFIKWNR	Mad	-	98	88	80	95
Tc6 RVATLAQRRAANIRERRRMFNLNEAFDKLRRKVPTFAYEKRLSRIETLRLAITYISFMS	PTFa	CG6913	100	93	98	76
Tc7 DDSRHPQRNAANARERARMRVLSKAFCRLKTTLPWVPADTKLSKLDTLRLATSYIAHLR	MyoRa	CG5005	89	78	82	88
Tc8 HKDKPAQVVARRNARERRRVQAVNSAFARLRKVVPLENTRGKRVSKVKTLQQAIEYIQALV	ASCa/ASCb 1	?	56	37	50	99
Tc 9 VKLRRCKANARERNRMHGLNAALDRLRKPITHLSSAPQKLSKIETLRLARNYIVAMS	NeuroD	-	98	60	51	94
Tc10 GTPVRQRSQANARERDRTHSVNTAFSTLRTLIPTEPKDRKLSKIETLRLASSYISHLG	Paraxis	CG33557	83	52	79	100
Tc11 SKLKDLVPFMPKNRKLSKLEVIQYVIDYICDL	EMC	CG1007	80	59	59	75
Tc12 RKKSFHRQNHSEIEKRRRDKMNTYITELSAMIPMCHAMSRKLDKLTVLRMAVQHLKTI	Bmal	CG8727	55	55	54	69
Tc13 KDRQKKDNHNMVERRRRFNINDRIKELGTLLPKNNDPYYEIVRDVRPNKGTILKSSVEYIKCLK	MITF	CG17469	100	96	98	100
Tc14 KEVKRSAHNAIERKYRTSINDKIVELKNIVVGTEAKLNKSGILKKTIEYIRFLQ	SREBP	CG8522	100	79	92	100
Tc15 RRSNKPIMEKRRRARINNSLNELKTLILDAMKKDPARHSKLEKADILEMTVKHLQNLQ	Hairy/E(spl) 2	CG6494	-	-	-	-
Tc16 RKVMKPMLERKRRARINRCLDELKELMVTALQSEGENVSKLEKADILELTVRHLHK	Hairy/E(spl) 2	?	-	-	-	-
Tc17 PRRANKPLMEKRRRARINQSLAALKTLILDSAKADNTKHSKLEKADILELTVRHFQRHR	Hairy/E(spl) 2	CG10446	-	-	-	-
Tc18 CERVRKPLMEKKRRARINDSLEALKQILLDSKTTLKESSGKKSGQRTAKLEKADILEMTVRYVQHLR	Hairy/E(spl) 2	?	-	-	-	-
Tc19 IFQTHKPIMEKRRRARINHCLNEIKTLILEAMNKDPARHSKLEKADILEMAVKHLQNVQ	Hairy/E(spl) 2	CG8704	-	-	-	-
Tc20 MSHRIIEKRRRDRMNNCLADLSRLIPTEYLKKGRGRIEKTEIIEMAIKHMKYLQQE	Hairy/E(spl)/Hey? 2	CG17100	-	-	-	-
Tc21 SRKKRRGVIEKKRRDRINMSLSELKRLVPSAFEKQGSAKLEKAEILQMTVDHLKMLH	Hey	CG11194	65	83	96	100
Tc22 YSQAEKRAHHNALERKRRDHIKDSFSSLRDSVPALNGEKASRAQILKKAAEYIVFMR	Max	CG9648	100	95	98	99
Tc23 EKRIRREIANSNERRRMQSINNGFQSLRSLLPHHEGEKLSKAAILQQTAEYIYSLE	AP4	CG7664	100	95	76	88
Tc24 VMKKRRLAANARERRRMNSLNDAFDRLRDVVPSLGNDRKLSKFETLQMAQTYIAALH	Atonal	CG10393?	85	66	91	100
Tc25 VRDERRRATHNEVERRRRDKINNWITKLSKIIPDGQSKGGILAKACEYILELR	USF	CG17592	100	77	95	100
Tc26 MRENHCEIERRRRNKMTAYITELSDMVPTCSALARKPDKLTILRMAVAHMKALR	ARNT	CG11987	100	96	97	89
Tc27 YKERRREAHTQAEQKRRDAIKKGYDTLQELVPTCQQTDVSGYKLSKATVLQKSIDYIQYLQ	TF4	CG3350	100	88	86	100
Tc28 PSNSREMRNRAEKMRRDKLNSYIGELATLVPMVARSAKRMDKTSILRLAATHLRIYQ	Clock 3	CG6211/CG1705	46	45	37	50
Tc29 KRRTTANKKERRRTQSINNAYADLRDCIPNVPPDTKLSKIKTLRLATSYINYLV	Hand	CG18144	99	88	96	100
Tc30 LRKRRLAANARERRRMQNLNQAFDRLRTFLPQLGQDRQLSKYETLQMAQTYITALY	Atonal	CG7508	85	66	91	100
Tc31 ATQKYRTAHATRERIRVEAFNVAFAELRKLLPTLPPDKKLSKIEILRLAICYIAYLN	NSCL	CG3052	100	99	96	100
Tc32 MKRRRLAANARERRRMNGLNEAFDRLRQVIPSLDADHKLSKFETLQMAQTYIAALR	Atonal	?	85	66	91	100
Tc33 TVAIDRRKAATLRERRRLRKVNEAFEVLKRRTCNNPGQRLPKVEILRSAIEYIEYLE	MyoD	CG10250	100	96	96	100
Tc34 SKYRRKTANARERNRMREINQAFETLRRVIPHVQATQVPGSNEKLTKITTLRLAMKYIADLS	Delilah	CG5441	100	94	89	100
Tc35 KNMTRERRIEANARERTRVHTISAAFDTLRRAIPSYSHNQKLSKLSVLRIACSYIMTLS	Net	CG11450	100	80	95	100
Tc36 SKYRRKNANARERSRMREINQAFEALRRAVPQMGDHLHPSNEKLTKITTLRLAMKYISALS	Delilah	CG5441	100	94	89	100
Tc37 QIQQRQAANLRERKRMQSINDAFEGLRAHIPTLPYEKRLSKVDTLKLAIGYINFLS	PTFb	CG33323	78	80	60	89
Tc38 KSVRLNINARERRRMHDLNDALDELRAVIPYAHSPSVRKLSKIATLLLAKNYILMQA	Beta3	CG5545	100	84	83	100
Tc39 FRAGTREVHNKLEKHRRAHLKECFDVLKKQLPQTQDEKKTSNLSILHSALRCIQSLK	Mnt	CG13316	100	89	70	96
Tc40 TRGVVKKIFTNSRERWRQQNVSGAFAELRKLVPTHPPDKKLSKNEILRMAIRYIRLLS	SCL	CG2655	100	86	97	100
Tc41 KRKKSETKPQAQINKCNNEKRRREQENIYIEELAELISANFADMSSLSVKPDKCAILQETVNQIRSIK	SRC	CG13109	99	79	63	100
Tc42 PTPKDGVTKSNPSKRHRERLNAELDTLASLLPFEQNILSKLDRLSILRLSVSYLRTKS	AHR	CG6993	100	98	97	100
Tc43 IQHQRVMANVRERQRTQSLNEAFASLRKSIPTMPSDKLSKIQTLKLAARYIDFLY	Twist	CG2956	100	93	98	100
Tc44 GKTAPQPVAVARRNARERNRVKQVNNGFANLRQHIPNFIAAAFESNSRGGNKKLSKVETLRMAVEYIRSLE	ASCa	CG3258?	98	55	64	89
Tc45 RNLRRLESNERERMRMHSLNDAFEQLREVIPHIKMERKLSKIETLTLAKNYIMALT	Mist	CG8667	96	76	91	99
Tc46 KRVRRLKANDRERNRMHMLNEALDRLRCVLPTFPEDTKLTKIETLRFAHSYIFALT	Neurogenin	CG7659	98	85	91	81
Tc47 SLNEPTIDYGFQRLQKLIPRHPGDPEKLPKEIILKRAADLAEALY	Coe	CG10197	100	99	86	100
Tc48 PQQQPASVARRNARERNRVKQVNNGFATLRQHIPASVAAAFAPQGPSTGRGASKKLSKVETLRLAVEYIRSLK	ASCa	CG3258?	98	55	64	89
Tc49 GTSPYRVQRHAANIRERKRMLRSAIGPTGSINSAFDELRMHVPTFPYEKRLSKIDTLRLAIAYIALLR	PTFb	CG5952	78	80	60	89
Tc50 AQREKERRQANNARERIRIRDINEALKELGRMCMAHLKTDKPQTKLGILNMAVEVIMTLE	E12/E2a	CG5102	100	99	88	100
1 There are three ASC genes in Tribolium. Two of them belong to the ASCa family and tend to group with asense. A third Tribolium ASC gene behaves as outgroup to both the ASCa and ASCb families. This gene is probably a derived ASCa gene.
2 There are five Tribolium genes which belong to the Hairy/E(spl) family. Tc15, Tc17 and Tc19 are orthologs of hairy, deadpan, and side (Hairy family), respectively. Tc16 is the ortholog of the E(spl)-C genes and Tc18 does not significantly cluster with any Drosophila gene. In addition, Tc20 is an ortholog of CG17100, a derived gene which may belong either to the Hairy/E(spl) family or to the Hey…
3 Tc28 is the ortholog of two Drosophila genes (CG6211 and CG1705) which most probably belong to the Clock family (as discussed in Ledent and Vervoort, 2001).
4 Like in Drosophila, there are 3 members of the Atonal family, one of which is clearly an ortholog of atonal. A second one tends to be associated with amos (but with low statistical support) and the third one does not associate with any of the three Drosophila genes.
