# Supplementary material for: Origin and diversification of the basic helix-loop-helix gene family in metazoans: insights from comparative genomics
Source: BMC Evol Biol. 2007 Mar 2;7:33. doi: 10.1186/1471-2148-7-33 (PMC1828162; doi:10.1186/1471-2148-7-33)
Supplement: Additional file 9 — The bHLHs found in the genome of Daphnia pulex. The phylogenetic studies have been done on a multiple alignment with all bHLHs from Homo sapiens, Drosophila melanogaster, Tribolium castaneum and Daphnia pulex. [file 1471-2148-7-33-S9.xls]

## Sheet: Feuil1
Daphnia bHLH	Family	NJ	MP	ML	BI
Dp1 KKSSHNAIERRYRNSINDKILELKNLIAGEEAKMSKSAILRKALEYVRYLQ	SREBP	100	73	89	100
Dp2 RDDRRRVSHNEVERRRRDKINNWILKLGKIMPDSVHNDAGKTGQSKGGILSKACDYITDIR	USF	100	81	88	100
Dp3 LYFRQNHSEIEKRRRDKMNTYITELSRVVPMCITMSHKLDKLTVLRMAVQHLKG	BMAL	57	59	65	62
Dp4 FLCRENHCEIERRRRNKMTAYITELSDMVPTCSALARKPDKLTILRMAVAHMKALR	ARNT	100	97	94	89
Dp5 KSYKERRREAHTQAEQKRRDAIKKGYSSLQDLVPTCQQQDPISGYKLSKATVLQRSIDYIQVN	TF4	100	85	92	100
Dp6 EHRRVCHINAEQKRRCNIKNGFDTLQSLLPHGKASDVSKAAMLHRGIS	MLX	79	55	70	99
Dp7 RATPKYRSAHASRERVRVEAFNSAFADLRKLLPTLPPDKKLSKIEILRLAICYIGYLN	NSCL	100	98	96	100
Dp8 GGNMTRKRRRGIIEKRRRDRINHSLSELRRLVPSAFEKQGSAKLEKAEILQLTVDHLKMLH	Hey	100	82	96	100
Dp9 KVMKPMLERKRRARINRCLDELKELMSSALASEGENLTKLEKADVLELTVRHLHKLR	Hairy/E(spl) 1	-	-	-	-
Dp10 KVTKPLLERQRRARINRCLDELKELMSAALAAEGENLTKLEKADVLELTVRHLHQL	Hairy/E(spl) 1	-	-	-	-
Dp11 TNKPLMEKRRRARINHSLSVLKSLIIANSSNPASQSSRLEKADILELTVMHLRTLE	Hairy/E(spl) 1	-	-	-	-
Dp12 VRKPLMEKKRRARINQSLNDLKDLLMETDSVKKESRPTKLEKADVLELTVNYVQKLH	Hairy/E(spl) 1	-	-	-	-
Dp13 RDPQSHRIIEKRRRDRMNNCLADLSRLLPSAYMKKGRGRIEKTEIIEMTIKHMKHLQ	Hairy/E(spl)/Hey? 2	-	-	-	-
Dp14 ITKPLLERQRRARINRCLDELKKELMSAALAAEGENLTKLEKADVLETDVRXTAQLH	Hairy/E(spl) 1	-	-	-	-
Dp15 KVTKPLLERQRRARINRCLDELKDLMAGALAAEHGEAGMAKLEKADVLELTVRHLHKLR	Hairy/E(spl) 1	-	-	-	-
Dp16 TIDRKSRNLSEKKRRDQFNILINELCSMVCTGKRKMDKSTILKSAISFIRNHN	Clock	100	86	97	100
Dp17 PSPKESSGKSNPSKRHRERLNAELDTLASLLPYEASILSKLDRLSILRLSVSYLRTKS	Ahr	100	96	99	100
Dp18 FSILEMRKEKSRDAARSRRGKENYEFYELAKMLPLPPAITSQLDKASIIRLTISFLRLKD	Trh	77	50	64	100
Dp19 MKEKSKNAARSRREKENAEFMELAKMLPLPSAITSQLDKASVIRLTTSYLKMRQ	Sim	89	79	81	62
Dp20 ANRNSEKRKEKSREAARCRRSKESEIFTDMANLLPVPSSLSSQLDKASIMRLTIAFLKAQS	Hif	77	57	77	100
Dp21 KFARIRKSEKRKEKSREAARYRRSQEVETFNDLANLLPVSSSLISQLDKASIMRLTIAFLKVQ	Hif	77	57	77	100
Dp22 RSSSREMRNRAEKQRRDKLNAYISELYSLVPSAAAAPRKLDKTSTLRLSANFLRIHQ	Clock 3	97	70	69	50
Dp23 KPQAQINKCNNEKRRREQENVYIEELAELISVSIADVNSLSVKPDKCAILQETVNQIRKIR	SRC	99	81	53	100
Dp24 QVDKRAHHNALERKRRDHIKDSFSGLRDSVPSLQGEKASRAQILKKAADYIQFMR	Max	100	91	96	99
Dp25 DSCEKRSQHNSMERQRRVDLRNAFEFLRSLIPDLEATDRAAKVVILKKAANFCQGLT	Myc	93	72	71	98
Dp26 NRAGTREVHNKLEKNRRAHLRECFEFLRKQLPAIDDKKLSNLGILKSALRHIQVTK	Mnt	100	86	54	95
Dp27 RRAQLRTCLEKLKDLVPLGPESARHTTLGLLTRAKHFIK	Mad	99	84	79	95
Dp28 MKKRRTAANARERRRMNSLNDAFEKLREVVPSLGSDRKLSKFETLQMAQTYINALH	Atonal	87	49	85	100
Dp29 VKKRRLAANARERRRMNSLNDAFERLREVVPALGSDRKLSKFETLQMAQTYIGALA	Atonal	87	49	85	100
Dp30 QVHQRQAANLRERRRMQSINDAFEGLRTHIPTLPYEKRLSKVDTLRLAIGYIGFLA	PTFb 4	100	77	89	89
Dp31 EKRVRREIANSNERRRMQSINSGFQSLRTLLPQSEGEKLSKAAILQQTTEYIYQLE	AP4	100	93	83	88
Dp32 GKAVRLSINARERRRMHDLNDALDELRSVIPYAHSPSVRKLSKIATLLLAKNYIMMQA	Beta3	99	82	79	100
Dp33 TRERRMQANARERTRVHTISSAFEALRRAVPSFSHGQRLSKLSILRVASAYIAALG	Net	99	78	91	100
Dp34 SKLKELVPHMPKNRKVSKLEVIQHVIDYICDLQ	Emc	79	58	60	75
Dp35 SKLRELVPNMPKNRKVSKVEVINNVIDYICDLQ	Emc	79	58	60	75
Dp36 VLPPAPPASVARRNARERNRVKQVNMGFAVLRQHIPTAFCSSKSRKVSKVDTLRCAVEYIRSLQ	ASCa	95	53	71	89
Dp37 SLGPDPPASVARRNARERNRVKQVNTGFAVLRQHIPVLKKNKMSKVETLRCAVEYIRNLE	ASCa	95	53	71	89
Dp38 GPDPPASVARRNACECNRIKKVNTGFAVLRQHIIPVLTSSSSKKNQMSKVETLRCAVEYIRNLE	ASCa	95	53	71	89
Dp39 MKKRRLAANARERRRMNNLNSAFDRLRDVVPALGNDRQLSKYETLQMAQSYITALW	Atonal	87	49	85	100
Dp40 KRTRRVKANDRERNRMHMLNHALDRLRTVLPTFPEETKLTKIETLRFAHNYIWALS	Neurogenin	97	78	93	81
Dp41 PLIVFPRKTFSNSRERWRQQNVSGAFSELRKLVPTYPPDKKLSKNEILRLAIKYIRLLS	SCL	96	82	97	100
Dp42 QDVQSQRVLANVRERQRTQSLNEAFSALRKIIPTLPSDKLSKIQTLKLAARYIDFLY	Twist	100	92	92	100
Dp43 VATVAQRRAANIRERRRMFNLNEAFDKLRRKVPTFAYEKRLSRIETLRLAITYISFM	PTFa 4	100	96	91	76
Dp44 SPYRVQRFAANIRERKRMLSINSAFDELRIHVPTFPYEKRLSKIDTLRLAIAYIALLK	PTFb 4	100	77	89	76
Dp45 SVNSAFTALRTLIPTEPADRKLSKIETLRLASSYIAHL	Paraxis	87	61	74	100
Dp46 TRFSPTAANARERARMRVLSRAFCRLKTTLPWVPADTKLSKLDTLRLATTYIGHLR	MyoRa 5	80	55	71	88
Dp47 KKSACDRERTRMRDMNRAFDSLREKLPYIKPPGKKLSKIESLRLAIKYIRHLQ	Mesp	58	46	57	76
Dp48 SKYRRKTANARERSRMKEINQAFETLRRAIPAAADGNCEKWTKITTLRLAMDYIEALT	Delilah	100	88	90	100
Dp49 KTGPRRHKANARERQRMHGLNGALDNLRPIVSDSQKLSKIETLRLAKNYIKLLS	NeuroD	89	55	58	94
Dp50 SARERNLRRLESNERERLRMHGLNAAFEELRTVIPHIQVERKLSKIETLTLAKNYIMALT	Mist	85	72	91	99
Dp51 RRNTANKKERRRTMSINNAFSELRDCIPNVPADTKLSKIKTLRLATSYISYLM	Hand	98	89	92	100
Dp52 RFSPTAANAKKRARMRVLNRAFCRLKTTLPWVPADTKLSKLDTLRLATTYIGHLR	MyoRa 5	80	55	71	88
Dp53 RFSPTAANAKERARMRVLNRTFCRLKTTLPRGPADTKLSKLETLRLAPTYIGNL	MyoRa 5	80	55	71	88
Dp54 RIRIRDINEALKELGRMCMTHLKSDKPQTKLGILNMAVEVIMQLE	E12/E47	100	98	90	100
Dp55 VNEAFESLKRRTSNNPGQRLPKVEILRNAIEYIESLE	MyoD	100	92	100	100
Dp56 ALSEPTIDYGFHRLSKLVPRHPGDPEKLGKEIILKRAADLAEAVY	Coe	73	99	81	100
Dp57 MEKKRRSRINTSLNELRCLLLDHRQLDELQVALMEKAEILETAVQFLKEHGLGR	MITF	100	94	93	100
1 There are six Daphnia bHLHs that belong to the Hairy/E(spl) family. Four of them (Dp9, Dp10, Dp14, and Dp15) tend to be associated with the E(spl) genes from Drosophila. Dp11 tends to be associated to the Hairy genes.
2 Dp13 forms a well-supported monophyletic group with Drosophila CG17100 and is therefore its ortholog. It is not clear whether Dp13 and CG17100 belong to the Hairy/E(spl) or the Hey family.
3 Dp22 forms a well supported monophyletic group with Drosophila CG6211 and CG1705 which are probably derived members of the Clock family (see Ledent and Vervoort, 2001).
4 There are 2 PTFb and 1 PTFa genes in Daphnia, like in Drosophila. Dp30, Dp43 and Dp44 are the orthologs of Drosophila CG33323, CG6913 and CG5952, respectively.
5 Dp46, Dp52 and Dp53 form a well-supported monophyletic group inside the MyoRa family.
