# Supplementary material for: Origin and diversification of the basic helix-loop-helix gene family in metazoans: insights from comparative genomics
Source: BMC Evol Biol. 2007 Mar 2;7:33. doi: 10.1186/1471-2148-7-33 (PMC1828162; doi:10.1186/1471-2148-7-33)
Supplement: Additional file 10 — The bHLHs found in the genome of Caenorhabditis elegans. The phylogenetic studies have been done on a multiple alignment with all bHLHs from Homo sapiens, Drosophila melanogaster, and Caenorhabditis elegans. [file 1471-2148-7-33-S10.xls]

## Sheet: Feuil1
Caenorhabditis bHLH	Family	NJ	MP	ML	BI
Unc3 TLAEPGIEYGFQRLQKLLPKYPGDPERLPKDQILKRAAELAEALY	Coe	98	93	64	99
HLH3 TKQKRNERERKRVDQVNQGFVLLQERVPKAAGNKAKLSKVETLREAARYIQELQ	ASCa	50	42	40	81
HLH12 NTDRRSRANERERQRVSEMNGMFDVLLNLLPPSHFKTRLSRVQILREATSYIIRLH	?	-	-	-	-
HLH19 LRNHLPKQLRDRKPSKAETLKSAAQYISHLL	ASC?	-	-	-	81
HLH14 QVARNERERKRVHQVNHGFDVLRNRLQPKNHTKKWSKADTLREAVKYIQQLQ	ASCa	50	42	40	81
HLH29b 1 KQKVKTKREQIRRSKQDICYTELGNFVHKNRLGNTEQRNKLERVTVLQIILEYICQMP	?	-	-	-	-
HLH29a 1 NQTRKSVSERKRRDEINELLENLKTIVQNPSDSNEKISHETILFRVFERVSGVDLETKF	?	-	-	-	-
Ref1a 1 AHNRKTSQEKKRRDEINAKIKELQLLIQNESDNEKMTQGDVLNRAVEVVSRME	?	-	-	-	-
Ref1b 1 RKEVKKNREQDRRDRQGEAFDALKNFIIENKLMTSHQVEKMQRLNTLDIIIAYIQNKK	?	-	-	-	-
HLH26b 1 IKKIKSDREQVRRNKRVAAYRELRKFIALNNLSSSEEIDKMENLKVLEIIFEVIRGKS	?	-	-	-	-
HLH26a 1 SHGHRSETEKQRRDDTNDLLNEFKKIVQKSESEKLSKEEVLFRIVKLLSGIQLHHESF	?	-	-	-	-
HLH27a 1 NQTPKSGSERKRRNITNELINECKTIVQKSEEEHISQEVVLFRIVKLVTGVNLESNF	?	-	-	-	-
HLH27b 1 RRKVKTEREKIRRKKQDDCYAELKFFILNKQMGSYEQRLKLERITILEIIIDYIKHNS	?	-	-	-	-
HLH25a 1 NQTPKSASERKRRNITNELINECKTIVQKSEEEHISQEVVLFRIVKLVTGVNLESNF	?	-	-	-	-
HLH25b 1 RRKVKTEREKIRRKKQDDCYAELKFFILNKQMGSYEQRLKLERITILEIIIDYIKHNS	?	-	-	-	-
Mxl3 SMDDDRRAHHNELERRRRDHIKDHFTILKDAIPLLDGEKSSRALILKRAVEFIHVMQTKL	Max	87	56	63	69
Mxl1 PFDPKRHAREQHNALERRRRDNIKDMYTSLREVVPDANGERVQASRAVILKKAIESIEKGQSDSAT	Max	87	56	63	69
HLH13 EEPEERQTASIRERKRMCSINVAFIELRNYIPTFPYEKRLSKIDTLNLAIAYINMLDDVL	PTFb	51	45	66	80
HLH8 NEVENVQQRACANRRERQRTKELNDAFTLLRKLIPSMPSDKMSKIHTLRIATDYISFLDEMQ	Twist	57	52	52	93
Lin32 MRRSAANERERRRMNTLNVAYDELREVLPEIDSGKKLSKFETLQMAQKYIECLSQILK	Atonal	57	39	48	99
HLH6 PYSSSVWKRNERERCRVRNVNDGYERLRKHLPVHFDEKRISKVDTLRLAIRYIKHLDNL	ASCb	77	60	42	81
HLH17 EPGVRLSINLRERCRMHDLNEALDDLRAVIPYAHGGSVRKLSKIATLLLAKNHIIMQMNNYKMRIED	Beta3	88	67	72	100
HLH15 TPKYRNLHATRERIRVESFNMAFSQLRALLPTLPVEKKLSKIEILRFSIAYISFLDNLLQ	NSCL	98	87	91	100
Mxl2 DRKKATHLRCERQRREAINSGYSDLKDLIPQTTTSLGCKTTNAAILFRACDFMSQLKTDISDADKQ	USF?	45	10	42	83
HLH1 TKLDRRKAATMRERRRLRKVNEAFEVVKQRTCPNPNQRLPKVEILRSAIDYINNLERMLQQ	MyoD	100	90	93	98
ZK6824 MCTRRYEANARERNRVQQLSKMFDQLRVCLPIEDDAKISKLATLKVASSYIGYLGAILQ	Net?	38	22	36	-
Hnd1 QCINSAFEILQQHIPYLKSEERKSLPKIKTLRLAMQYIDHLKKLLGGNEM	Hand?	40	21	21	-
HLH16 LLRNSINSRERRRMHELNDEFETLRECLPYPNEANSRRMSKANTLLLASNWIKQLANA	Beta3/Oligo/Mist?	42	39	40	52
W02C123 RDRRKKDIHNMIERRRRYNINDRIKELGQMLPKNTSEDMKLNKGTILKASCDYIRVLQKD	MITF	100	89	98	100
HLH2 KDTDRRSQNNARERVRVRDINSAFKELGRMCTQHNQNTERNQTKLGILHNAVSVITQLEEQVRQRNMNPK	E12/E47	100	96	92	98
Sbp1 KTERRTAHNLIEKKYRCSINDRIQQLKVLLCGDEAKLSKSATLRRAIEHIEEVEHENQVLKHHVEQMRKTL	SREBP	91	56	77	100
T01D32 KSQAQQRRQMENYEFSQLANELPLARAISGQHIDKTTMVRLATAYIKLHN	Hif/Sim/Trh	71	52	62	66
F58A47 TSLDPDRRMRRQIANCNERRRMQSINAGFLALRALLPRKEGEKLSKAAILQQTADMVHQLL	AP4	99	84	72	99
Aha1 MEDEMGENKERFARENHSEIERRRRNKMTHYINELAEMVPQCASLGRKPDKLTILRMAVSHMKGIRG	ARNT	100	89	92	99
Hif1 RETSRHAARDRRSKESDIFDDLKMCVPIVEEGTVTHLDRIALLRVAATICRLRKTA	Hif/Sim/Trh	71	50	62	100
Ahr1 NPSKRHRERLNGELETVAMLLPYDSSTISRLDKLSVLRLAVSFLQCKAHFQACLHNSQFL	Ahr	99	89	93	100
Cky1 QRSTRGASKQRRDQINVEIQKLRDLLPLSDLIKDRLFQLQMSSPMPRGID	?	-	-	-	-
Lin22 KPLMEKKRRARINKSLSQLKQILIQDEHKNSIQHSKWEKADILEMAVEYLQQLRSAQ	Hairy/E(spl)	30	20	30	-
Cnd1 RKVRRVKANGRERARMHGLNNALDMLREYIPITTQHQKLSKIETLRLARNYIDALQRMLQ	NeuroD	83	41	63	62
Y39A3CR6 KRRREEMNEVICEMSTLLPEDIRAHKLRRVDQKPRQLDKCFIIGSTVDIIRNSDYITLIRFV	?	-	-	-	-
Ngn1 VRRDKANARERRRMNSLNDALEHLRGILPALPDEPKMTKIETLRKAQEYIASLS	Neurogenin?	38	21	37	91
T05G5.2 MPMVVAKRNARERTRVHTVNQAFLVLKQHLPSLRQFTKRVSKLRILNAAITYIDTLLKLI	ASC?	-	-	-	81
1 Ref1, HLH25, HLH26, and HLH27 contain two bHLH domains. See Ledent et al. (2002) for discussion.
For comments, see Ledent and Vervoort, 2001; Ledent et al., 2002.
