# Supplementary material for: Origin and diversification of the basic helix-loop-helix gene family in metazoans: insights from comparative genomics
Source: BMC Evol Biol. 2007 Mar 2;7:33. doi: 10.1186/1471-2148-7-33 (PMC1828162; doi:10.1186/1471-2148-7-33)
Supplement: Additional file 11 — The bHLHs found in the genome of Lottia gigantea. The phylogenetic studies have been done on a multiple alignment with all bHLHs from Homo sapiens, Drosophila melanogaster and Lottia gigantea. [file 1471-2148-7-33-S11.xls]

## Sheet: Feuil1
Lottia bHLH	Family	NJ	MP	ML	BI
Lg1 MKKCRRSKANDRERSRMHSLNDALESLRKALPTYPEDAKLTKIETLRLAHNYIWALT	Neurogenin	88	59	65	87
Lg2 MKKNRRDRANDRERNRMHSLNDALETLREILPNGADGKMTKIETLRTAYNYIWALS	Neurogenin	88	59	65	87
Lg3 KLKIRRYKANSRERSRMHGLNHALDDLRRHVPCYSKTQKLSKIETLRLARNYIFSLA	NeuroD	95	64	79	95
Lg4 MTRERRVEANARERSRVHTISAAFDSLRRAVPSYSYNQKLSKLAILRIASSYIMALS	Net	92	73	70	100
Lg5 QLLRLKVNGRERRRMHDLNTALDGLRDVMPYANGPSVRKLSKIATLLLAKNYILMLS	Oligo	56	63	55	94
Lg6 RNMRRLESNERERMRMHSLNDAFQGLREVIPHVNLERKLSKIETLALAKNYIKALT	Mist	99	81	90	99
Lg7 IHELRSKINGRERKRMHDLNLAMEELRNVMPYAKGPSVRKISKIATLSLAKNYISMLT	Oligo	56	63	55	94
Lg8 DDGKRLLANSQERDRMDKLNSALEALRRVLPNETFLHNRKMSKIKTLTTARNYIASLS	?	-	-	-	-
Lg9 EEVRLRINGRERERMHDLNTALDSLRQVMPYSQGPSVKKLSKMSTLLLARNYIVMLT	Oligo	56	63	55	94
Lg10 KYRRKSANARERGRMSDMNLGYEQLQAALPEMGNSSKITKLTLLRLAMNYIKSLP	Delilah	62	40	42	92
Lg11 RKGTANKKERRRTLSINSAFSNLRGCIPNVPTDTKLSKIKTLRLATSYITYLM	Hand	99	88	91	100
Lg12 TKPPRMSANARERDRTHSVNSAFVTLRTMIPTEPADRKLSKIEVLRLSASYIAHLN	Paraxis	84	55	78	100
Lg13 AAQRRAANIRERKRMLNLNEAFDVLRRRVPTFKYERRLSRIETLRLAMGYISFMT	PTFa	97	78	67	97
Lg14 KVIRLGVNSRERRRMHDLNDALDELRSVIPYAHSPSVRKLSKIATMLLAKNYILMQA	Beta3	98	76	84	96
Lg15 VVQRRAANVRERRRMFQLNEAFDALRKRLPAFNYEKRLSRIETLRLAMTYISFMQ	PTFa	97	78	67	97
Lg16 QTQRVLANVRERQRTESLNDAFAQLRKIIPTLPSDKLSKIQTLKLASRYIDFLY	Twist	100	92	97	100
Lg17 QQQRHAANMRERKRMQSINDAFEGLRTHIPTLPYEKRLSKVDTLRLAIGYIGFLA	PTFb	51	52	50	76
Lg18 QYKQRNADNMRERKRMQSSNDAFEGVRTHIPTAYEKRLCKMNTLRLAIGDIGVLA	PTFb	51	52	50	76
Lg19 QQQRVTANVRERQRTQSLNDAFTQLRQIIPTLPSDKLSKMQTLKLASRYIDFLY	Twist	100	92	97	100
Lg20 GERGTANVRERKRMLSINSAFEELRCHVPTFPYEKRLSKIDTLRLAIAYISMLR	PTFb	51	52	50	76
Lg21 GQARDGATERERSRMHLLNDAFDQLRKVVPKSNLSEHQKLSKIATLRLAIHYISALG	?	-	-	-	-
Lg22 HTVRRIFTNGRERWRQQNVNGAFAELRKLVPSHPPDKKLSKNEILRMSIKYIKLLN	SCL	100	85	96	100
Lg23 KPVQRNAANARERSRMRVLSKAFGKLKTTLPWVPADTKLSKLDTLRLASSYIAHLQ	MyoRa	99	81	87	75
Lg24 GRPVSNAARERSRVKTLRTAFLNLQEILPSVPPDTKLSKLDVLVLATTYISHLM	MyoRb	100	87	97	100
Lg25 KYRRKTANHRERERMQDMNDAFEALRKAVPGPGESDPKQTKVTTLKLALDYIAALR	Delilah	62	40	42	92
Lg26 QTPVQRGAANLRERKRMFYLNDAFDALKKSLPKKDSKSRLSRIDTLKTAIDYIQGLS	PTFa/PTFb?	-	35	45	97
Lg27 HPVASSRRNARERNRVKQVNNGFDTLRQRVPNGKKNKKMSKVDTLRAAVEYIKNLQ	ASCa	90	52	57	91
Lg28 KYRRRSANARERCRINDMNLAYEQLRNVLPQMSPVYSKNKLSKQTILTLAMNYIAALR	Delilah	62	40	42	92
Lg29 KVGAVSRRNERERNRVKQVNNGFEILREHVPCIKKNKKLSKVETLRRAVEYIKLLQ	ASCa	90	52	57	91
Lg30 RRATQKYRTAHATRERVRVEAFNVAFSDLRKLLPTLPPDKKLSKIEILRLAICYISYLN	NSCL	100	97	95	100
Lg31 RPNEYVVKRNRRERERVDNVNQAFVNLRDHLPFRKNDNRMSKISILKSASEYIQSLS	?	-	-	-	-
Lg32 QKKRRLAANARERKRMESLNVAFDQLRAVVPSIGKDRQLSKYDTLQMAQTYIAALK	Atonal	79	54	64	100
Lg33 PPHLVAKRNARERRRVQAVNSAFTKLRKHVPYEARHKRLSKVKTLQLAIDYIHALQ	ASC? 2	58	41	-	100
Lg34 VYQRRAANLRERKRMKSINDAFENLRTCIPATENADRRLSKVDTLRLAIRYISYLS	PTFb	51	52	50	76
Lg35 PNFIRRRNERERDRVRCVNEGYERLKEHIPLENNEKRISKVETLRSAIQYIRHLQ	ASCb	98	80	82	100
Lg36 VTIDRRKAATMRERRRLRRVNEAFEVLKRRTCPNPNQRLPKVEILRNAIDYIESLE	MyoD	100	95	99	100
Lg37 TVSVARRNERERNRVKLINMTFATLREHIPQLSKGGKSRKLSKVETLRAAIEYIRYLQ	ASCa	90	52	57	91
Lg38 REKVRRQANNARERRVRVRDINEAFKELGSMVSLHCSSGQPLTKLMVLQSAVTVITSLE	E12/E47	100	96	90	93
Lg39 PRDDRRRATHNEVERRRRDKINNWIVQLSKVVPDCAAEQAKTGASKGGILSKACDYLTELR	USF	96	72	95	100
Lg40 DPDKKLRREIANNNERRRMQSINAGYENLKNLIPHHDGEKLSKVNIPLF	AP4	92	68	62	99
Lg41 CNLKHQKHNHSEIEKRRRDKMNTFIVELSALIPMCNAMNRKLDKLTVLRMAVQHMKFL	Bmal	84	51	58	61
Lg42 FYLCSIRESHCEIERRRRNKMTVYINELCDMVPTCSTLARKPDKLTILRMAVSHMKTL	ARNT	100	95	95	100
Lg43 FSCRKTRNESEKKRRDQFNLLINELCAMVSMNKKKMDKTTVLKSTIAYLKNHQ	Clock	55	76	53	100
Lg44 LEVRKEKSRDAARSRRGKENYEFYELAKMLPLPAAITSQLDKASIIRLSISYLRVRD	Trh	93	56	63	56
Lg45 TEKRAHHNALERKRRDHIKGSFHSLRDSVPSLQGEKVSRAQVLKKASDYIQFMR	Max	100	90	93	98
Lg46 NCEGKRTLHNVLERRRRNDLKDSFYVLRDHVPELDSKEKAPKVLILRKASEYIHSLR	Myc	78	53	58	57
Lg47 MKEKSKNAARTRREKENAEFYELAKMLPLPSAITSQLDKASIIRLSTSYLKMRT	Sim	91	63	70	58
Lg48 ALTEPTIDYGFQRLMKLVPRHPGDPEKLPKQEIILKRAADLAEALY	Coe	100	99	70	100
Lg49 SKLKDLVPTVNXGQKLSKKDLLQHVIDYILDLE	Emc	71	52	61	62
Lg50 GEKRTAHNAIEKRYRLSINDKIIELKDLVAGKEAKVRESQLNKSAILRKAIDYVRYLQ	SREBP	99	87	94	100
Lg51 KKDNHNLVERRRRFNINDRIKELGTLLPKSTDPDMRQNKGTILKASVDYIRRLK	MITF	100	97	98	100
Lg52 RKGRKLLAEKKRRNRINECLNQIKSLLTEDQDVKTDLGENKMEKVEILESAVEFIKK	Hairy/E(spl)	-	-	-	-
Lg53 NNKPLMEKRRRARINSCLTQLKSLVLQAMKKDSSQFSKLEKADILELTLKHLRALQ	Hairy/E(spl) 3	-	-	-	-
Lg54 QSNKPLMEKRRRARINECLVELKSLVLQALKKDSSRHSRLEKADILEMTVKYLHHVQ	Hairy/E(spl) 3	-	-	-	-
Lg55 IIEKRRRDRINSSLTELRRLVPSAFEKQQGSAKLEKAEILQMAVDHLKMLHQKG	Hey	99	74	83	99
Lg56 MSYKDKRREAHTVAEQKRRDNIKKGYDELQNIVPTCHQSDGLGSQKMSKANVLQRCKSYLL	TF4	99	79	89	100
Lg57 RRAHLKECIDLLKVQVPYMEEKKTSNLSILRGALKFIQ	Mnt	99	71	58	100
Lg58 NTEKRKEKSRDAARCRRSKETEVYSDLSQNLPLPQNISNQLDKASIMRLSISYLNVCNIL	Hif	79	53	70	100
Lg59 IYSNKCLNEKRRREQENFYIEELAEYILASNLDMSSFSKPDKCAILQETVNTIQQIS	SRC	99	77	56	100
Lg60 RGEKSKIAAKARRDNESIEMSNLIEALPLRTEEVKKMDKCSILRLATTYIKVKE	Hif/Sim/Trh 4	80	50	55	99
Lg61 RLSRNVCEKIRRDKLNFLIQELAKEVPIIASCQKKLDKSSILRLTVAYLKIHF	Clock	55	54	53	55
Lg62 PTKDPPKSNPSKRHRLRLNSELDHLASLLPFEQSVISKLDKLSILRLAVSYLRTKT	Ahr	100	97	91	100
Lg63 KHLFCLQNGFDMLVVLVPSLTQNPKASKADMLRK	Mlx	56	45	59	100
1 Lg26 tends to be associated to the PTFa and PTFb families with low statistical support.
2 Lg33 tends to be associated to the ASCa and ASCb families as outgroup to these two families.
3 Lg53 and Lg54 tend to be associated to the Hairy genes from arthropods.
4 Lg60 is associated to the Hif, Sim and Trh families as outgroup to these three families.
