# Supplementary material for: Origin and diversification of the basic helix-loop-helix gene family in metazoans: insights from comparative genomics
Source: BMC Evol Biol. 2007 Mar 2;7:33. doi: 10.1186/1471-2148-7-33 (PMC1828162; doi:10.1186/1471-2148-7-33)
Supplement: Additional file 12 — The bHLHs found in the genome of Capitella sp. I. The phylogenetic studies have been done on a multiple alignment with all bHLHs from Homo sapiens, Drosophila melanogaster and Capitella sp I. [file 1471-2148-7-33-S12.xls]

## Sheet: Feuil1
Capitella bHLH	Family	NJ	MP	ML	BI
Cc1 KKTRRLKANDRERTRMHSLNDALDELRVTLPTFPDDAKLTKIETLRFANNYIWAL	Neurogenin	95	72	91	100
Cc2 LKVRRSKANTRERNRMHGLNEALELREYVPCYSKTQKLSKIETLRLARNYISSLA	NeuroD	94	56	73	97
Cc3 SRYRRKTANARERGRMQDVNAAFEQLRRVIPQFPEDRGRVTKITTLNLALNYIKALR	Delilah	62	57	52	100
Cc4 GRRQAANARERRRMNSLNVAFDELRGVIPGLSDDRKLSKYDTLQMAQSYIDALK	Atonal	85	52	76	100
Cc5 RKQRSAANQRERRRMVSLNTAFDQLRTRIPTFPHEKKLSRIQTLKYATEYIAVMA	PTFa 1	51	42	50	100
Cc6 VRQRSAANQRERKRMRTINDAFDGLRCRIPDAKEDKKVSKVDTLRMAISYINQLT	PTFa/PTFb? 2	-	-	-	-
Cc7 LQHQRVMANVRERQRTQSLNEAFTHLRKIIPTLPSDKLSKIQTLKLATRYIDFLY	Twist	100	90	95	100
Cc8 TRERRVEANARERSRVHTISAAFESLRRAVPSYSYNQRLSKLAILRIAGSYITALS	Net	93	73	91	100
Cc9 RNLRRLESNERERMRMHSLNDAFQGLREVIPHVKIGRKLSKIETLTLAKNYIKALT	Mist	100	82	94	100
Cc10 GKRKPGNNNKKERRRTHSINSAFASLRGCIPNVPSDTKLSKIKTLRLATSYIAYLM	Hand	99	84	95	100
Cc11 LQNLRLKINSRERKRMHDLNSALDSLREVMPYAHGPSVRKLSKIATLLLARNYILMLS	Oligo 3	99	63	58	95
Cc12 LQDLRLKINGRERKRMHDLNSALDGLREVMPYAHGPSVRKLSKIATLLLARNYILMLQ	Oligo 3	99	63	58	95
Cc13 AEELRLRVNMRERQRMHDINGALDALRQVMPYHNGPSVKKLSKMSTLLLARNYIILLS	Oligo? 3	94	45	58	95
Cc14 KHVRLGINARERRRMHDLNDALDELRSVIPYAHSPSVRKLSKIATLLLAKNYILMQA	Beta3	100	80	87	81
Cc15 TEEQRLKVNSRERQRMHDMNGALDSLREVMPYAQGPAVKKLSKMNTLLLARNYIVLLG	Oligo? 3	94	45	58	95
Cc16 QQVHQRQAANLRERKRMLSINEAFEGLRAHIPTLPYEKRLSKVDTLRLAIGYISFLT	PTFb	77	73	51	74
Cc17 QPYRVQRHAANIRERKRMLSINSAFEELRLYVPTFPYEKRLSKIDTLRLAIAYIALLK	PTFb	77	73	51	74
Cc18 VITHEQRKAANVRERRRMMSLNEAFDQLRTTVPTFAYEKKLSRIETLRLAITYINFLA	PTFa 1	51	42	50	100
Cc19 KTTPSQRSAANIRERRRMCSLNTSFERLRRRVPAFPHEKRLSRIQTLRLAIMYISFMT	PTFa 1	51	42	50	100
Cc20 VITTEQRRAANVRERNRMFQLNEAFDSLRKRVPTFAYEKKLSRIETLRLAVTYIEFMA	PTFa 1	51	42	50	100
Cc21 VISVEQRRAANIRERKRMFQLNEAFCVLRKRVPTFAYEKKLSRIETLKLAVTYIKFMT	PTFa 1	51	42	50	100
Cc22 VINRVQRKAANVRERRRMVTLNDAFEHLKTRIPRGIKDKKLSRIDTLRTAISYITNMQ	PTFa 1	51	42	50	100
Cc23 VEEIVQQRSIANIRERQRTQSLNEGFAHLRQIIPTLPSDKLSKIQTLKLATRYIDFLY	Twist	100	90	95	100
Cc24 RRATEKYRTAHATRERVRVEAFNVAFSELRKLLPTLPPDKKLSKIEILRLAICYISYLN	NSCL	100	96	96	100
Cc25 KLKIHGANERERARMRVLSKAFGRLKTTLPWVPADTKLSKLDTLRLASSYIAHLR	MyoRa	98	77	75	57
Cc26 PVRKVHRRVFTNSRERWRQQNVNGAFVELRKLVPTHPPDKKLSNEILRLAMRYIRLLN	SCL	100	91	96	100
Cc27 QNPPIIRSSANARERDRTYSVNSAFITLRTLIPTEPADGKLSKIETLRLATSYISHLH	Paraxis	84	64	74	100
Cc28 CSGLEPAFIRKRNERERDRVRCVNEGYTRLRQHLPFERKDKRVSKVETLRAAIRYIHHLQ	ASCb	100	89	82	100
Cc29 CEKPPQVVEKRNARERKRVQTVNGAFVRLRKFIPYENRHKRLSKVKTLRKAIEYIDHLQ	ASCa/ASCb? 4	80	54	56	100
Cc30 REKPPHIVARRNARERRRVQAVNSAFVRLRRHIPNENKKKRLSKVKTLRTAIEYIEGMQ	ASCa/ASCb? 4	80	54	56	100
Cc31 SARKASSVARRNERERNRVKQVNQGFERLREHVPNGSANKKMSKVDTLRSALEYIKYMQ	ASCa	98	57	56	90
Cc32 SGQLMMNRRVTGHVNEAFRELREVLPGLHPTQPLSRVEILRMAANYIAYLH	?	-	-	-	-
Cc33 SRDDRRRATHNEVERRRRDKINSWIVQLSKLIPDCAVEHSKSGQSKGGILAKACDFIQELR	USF	99	80	97	88
Cc34 MHDQEKRLRREVANSNERRRMQSINAGFQSLRNLIPHGDGEKLSKQAAILQQTVGYIAALE	AP4	100	97	98	100
Cc35 EEGEGKRAQHNVLERKRRNDLKYSFCTLRACVPDISSAERTPKVTILKKASEHVISLKR	Myc	70	46	50	78
Cc36 LKLCLQAEKRAHHNALERKRRDHIKESFHNLRDSIPSVQGEKASRAQILKQATDYIQFMT	Max	100	92	90	98
Cc37 RRAHLKECFDNLWNQIPHGDLGKTSNLNILRCALRFIQLIK	Mnt	98	66	53	53
Cc38 WAKERRKKDNHNSVERRRRFNINDRIKELGTMLPKNVDPDMRHNKGTILKASCDYIRRLR	MITF	100	95	98	100
Cc39 NGGRGEKRTAHNAIEKRYRLSINDKIIELKDLVVGPEAKLNKSAVLRKACDYIRFLH	SREBP	99	89	89	100
Cc40 KDRRREAHTQAEQKRRDAIKKGYEDLQNVVPMCQQPDALGSQKLSKAAILQKAIDYVQYLI	TF4	99	83	84	82
Cc41 DRQQYKDMRRVSHISAEQKRRFNIKTGFDTLHQLVPSLNQNPNAKVSKAAALQKGRSPEIL	Mlx	76	58	70	100
Cc42 SLSFKSRKSRNLSEKKRRDQFNMLINELFSMVATSNRKMDKTTTLKTTIAFLRQH	Clock	99	81	92	100
Cc43 QFIQFIRRQNHSEIEKRRRDKMNTYITELSSLVPMCCAMNRKHDKLTVLRLAVQHMKTL	Bmal	66	52	66	96
Cc44 PLGLVARESHCEIERRRRNKMTSYINELCDMVPTCSTLARKPDKLTILRMAVSHMKNL	ARNT	98	82	96	100
Cc45 RESHCEMNGRRRSKMASYVNELCDMVPACSTLARKPDKLTILRLAVAHMKSL	ARNT	98	82	96	100
Cc46 IFILRLSRNESEKLRRDRLNAYIGELAKVVPLVMQSDKKMDKASILRLTVTYLRIHH	Clock? 5	52	-	40	-
Cc47 HFGDTQGKSRDAARSRRGKENYEFYELAKMLPLPGAITSQLDKASIIRLTISFLKLKD	Trh	87	55	53	85
Cc48 GGGVMKEKSKNAARTRREKENSEFFDLAKMLPLPAAITSQLDKASIIRLTTSYLKMRT	Sim	94	72	88	97
Cc49 FIFFFRAEKSRLAAKDRRDREVEELANLAQLLPFDPSVTAKLDKGAILRLTIDFFRMKS	Hif/Sim/Trh 6	73	51	61	97
Cc50 ALTEPTIDYGFQRLMKLVPRHPGDPERLPKEIILKRAVDLAEACT	Coe	100	98	82	100
Cc51 LKLQDLVPSLPQEKKVSKVQLLQHVIDYILDLE	Emc	64	52	56	64
Cc52 LLVQVIEKRRRDRINQSLGELRRLVPSAFEKQGSAKLEKAEILQMTVDHLKILS	Hey	98	72	81	93
Cc53 FVSQVVEKRRRDRINQSLGELRRLVPSAFEKQGSAKLEKAEILQMTVDHLKMLH	Hey	98	72	81	93
Cc54 QLIKHLVEKRRRGRINQCLEELRCLVLEAMNKQPEQYEKMEKADILEMAVQHMRHVR	Hairy/E(spl)	-	-	-	-
Cc55 KKKTVAVDRRKAATMRERRRLRKVNEAFEHLKRRTCPXPNQRLPKVEILRNAIEYIESLE	MyoD	100	96	98	100
Cc56 QNSKPLMEKRRRARINASLHQLKVLVLDALKKQSARFSKLEKSDILELTVKHLDPTV	Hairy/E(spl)	-	-	-	-
Cc57 RKIRKPIIERRRRERINRCLDQIKSLVLKALNQDKYEKMDKADILEMAVRHLLDNE	Hairy/E(spl)	-	-	-	-
Cc58 SNKPLMEKRRRERINKCLDQLKAILMEVTKKESKLEKADILEMTVKYLKNMK	Hairy/E(spl)	-	-	-	-
Cc59 GKNKCLNEKRRREQENIYMEELAELISASITDMNNFSNVKPDKCAILQETVNQIRRI	SRC	95	71	63	100
Cc60 KPPMKDPPKSNPSKRHRERLNGELDHLASLLPFEQSVISKLDKLSILRLAVSYLRTKS	Ahr	100	96	95	100
Cc61 RRAHLRHCLERLKGIVPVGRESSRHTTLGLLTKAKTFIK	Mad	99	84	92	96
Cc62 EVSGTDTTERERTRMHMLNDAFDDLRKVVPKSNLSEHQKLSKIATLRLAISYISALN	?	-	-	-	-
Cc63 RVRVRDINEAFKELGRMCSIHMSTDKPQTKLTILQHAVNIITGLEEQVRGRLLS	E12/E47	100	97	86	100
Cc64 KKYRQRHAANQRERRRMRTINEAFEGLREKIPAVCHNKKLSKVDTLRMAIRYIQHLA	PTFa/PTFb? 2	-	-	-	-
1 There are 6 PTFa genes in Capitella. Cc5 and Cc19, on one hand, and Cc20 and Cc21, on the other hand, form two well supported monophyletic groups inside the PTFa family.
2 Cc6 and Cc64 form a well supported monophyletic group which tends to be associated with the PTFa and PTFb families. They possibly are derived PTF genes.
3 Cc11 and Cc12 can be confidently included in the Oligo family. Cc13 and Cc15 are also included in the Oligo family in the ML, MP, and BI analyses. In the NJ analysis, they are found external to the Oligo + Beta3 families. Cc13 and Cc15 are probably quite divergent Oligo genes.
4 Cc29 and Cc30 form a well supported monophyletic group which is confidently related to the ASCa and ASCb families and which behaves as outgroup to these two families.
5 Cc46 tends to be associated with the Clock family but this association is statistically not well supported.
6 Cc49 behaves as outgroup to the Sim, Trh and Hif families and is possibly a divergent member of the Hif family.
