# Supplementary material for: Origin and diversification of the basic helix-loop-helix gene family in metazoans: insights from comparative genomics
Source: BMC Evol Biol. 2007 Mar 2;7:33. doi: 10.1186/1471-2148-7-33 (PMC1828162; doi:10.1186/1471-2148-7-33)
Supplement: Additional file 13 — The bHLHs found in the genome of Nematostella vectensis. The phylogenetic studies have been done on a multiple alignment with all bHLHs from Homo sapiens, Drosophila melanogaster, Hydra magnipapillata and Nematostella vectensis. [file 1471-2148-7-33-S13.xls]

## Sheet: Feuil1
Nematostella bHLH	Family	NJ	MP	ML	BI
Nem1 MKRIRRLRANDRERRRMKSLNRALDSLKKCIPVPQSKRRVTKLEILRIACNYIKSLSDT	? 1	-	-	-	-
Nem2 SKQRQAANARERNRTHSVNAAFDALRLLIPTEPSDRKLSKIETLRLASSYIAHLSTI	Paraxis	72	55	55	73
Nem3 SNRSRRLIANARERSRIHTMSEAFESLRKAVPSYSQDQKLSKLAILRLATSYISALADL	Net	73	55	54	100
Nem4 EARLRRLRANDRERRRIQSINVALEALRKAVPNTRSSGKLTKLDTLLLARDYIKHLNEI	? 1	-	-	-	-
Nem5 VRRFRQLRRNARERERQGRLNSAFDVLRGVIPDYLSGKGPERKLTQIETLRLATHYIMALSEM	? (Beta3/Oligo/Mist-like) 2	-	-	-	-
Nem6 SDTPKKRYTANRKERKRTQTMNTAFEDLRNHIPNVPPDTKLSKIKTLRLAISYIRYLMDI	Hand	95	54	91	100
Nem7 SKQRRLANARERSRVHTLNANIDRLKDILPLFPDEKPSKTETIRIAAVYIAHLTEL	? 3	-	-	-	-
Nem8 PRNSLKKRLLVNARERERMRVLNNAFQSLRDALPCYIADGHMAKITTLRLAINYIKALTDV	? (Delilah) 4	-	-	-	-
Nem9 YAHLRSNRECATARERSRMHSLNDAFDSLRKAIPKTNYNQEEKPSKIATLRLAIHYIAALSDI	? 5	-	-	-	72
Nem10 LLDRSRRLKASARERKRRHVLNNALELLRKKVPCVDQNPQKLSKIEVLRLAIDYIAMLSCY	? (Ngn/NeuroD-like) 6	-	-	-	-
Nem11 ARSTRQLRRNERERGRKARLNAAFQVLKSVVPGNIATGTTDRKLTQVEILRLAKNYILNLTE	? (Beta3/Oligo/Mist-like) 2	-	-	-	-
Nem12 KSQNQQIVQRHAANLRERKRMQSINEAFEGLRKHIPTLPYEKRLSKVDTLRLAIGYIGFLTEM	PTFb	78	57	64	73
Nem13 TLAFHMEPSAVARRNERERNRVRLVNDGFSSLRQHIPYFPEKKKLSKVETLRCAVAYIKHLQSL	ASCa	79	45	57	70
Nem14 TRRGGSKNDQRAIANVRERQRTQALNEAFNKLRKIIPTLPSDKLSKIQTLRLASRYIDFLCQV	Twist	100	77	98	99
Nem15 LSKQRQTANARERNRMRSISDALLHLRYHLPQTVVAKDKKLSKIQTLRLAIRYISDLFEI	Mesp	69	34	55	53
Nem16 RRLTGVSKQRRTANERERNRVQQVNAAFETLRNKIPLRALEKKPSKIDTIRLATRYIQDLTQL	? 3	-	-	-	-
Nem17 KQKEPAVVARRNARERKRVKLVNDGFMRLRKHVPTDPKNKKLSKVKTLRSAIEYIRHLQHL	ASCa	79	45	57	70
Nem18 DRRHAYMKRLYTNSRERWRQQHVNLAFAELRKLIPTYPPERKLSKNEILRFAMKYIKFLENI	SCL 7	96	64	92	100
Nem19 DNSSFHKRLFTNSRERWRQYQVNLAFAELRKLLPTYPPDKKLSKHEILRSTMKYIKFLDGL	SCL 7	96	64	92	100
Nem20 SLPTLGFPSRTVTNKKERWRQQSVNLAFAEIRKLLPTYPPDKKLSKVEILRTAVKYIQFLDGV	SCL 7	96	64	92	100
Nem21 KRKARPIKTTTSKKERRRTENINAAFAELRKHIPNVPSDTKLSKIKTLKLAMSYIHHLELQ	Hand	95	54	91	100
Nem22 KTKLNRLLANEHERRRVAQLNGAYQDLRQLIPGYQCDTKLPKIKILRYAINYIAHLDNI	? (Hand) 8	-	-	-	-
Nem23 CNEKEHVSVLRRNERERNRVKLVSDGFAALRKHIPTTPVNKKLSKVETLRTAIEYIEHLQRI	ASCa	79	45	57	70
Nem24 VSRQRRLANTRERHRVQVLNAYIDRLRHLIPLFPGEKKPSKTETVHLAALYIEHMTEI	? 3	-	-	-	-
Nem25 MVREQERRYANNARERVRVRDINEAFKELGRMCDMHMKGDKPQTKLVILHQAVSVITSLE	E12/E47	100	92	52	100
Nem26 GVSKLRKAANARERARVKTLNERIVQLKDILPMSDKAVKPTKTDIIWMAAEYIADLREM	? 3	-	-	-	-
Nem27 YDYNLEPAFIRKRNERERIRVRHVNEGYARLREHLPEEPSDKRMSKVETLRAAIRYIKHLESL	ASCb	100	87	78	72
Nem28 DEKRRATHNEVERRRRDKINGWITKLAKVVPDCSSDQTKTGQSKGGILAKTVDYITDLRAA	USF	96	63	57	70
Nem29 RDEKRRATHNEVERRRRDKINGWITKLAKV VPDCSSDQTKTGQSKGGILAKTVDYITDLR	USF	96	63	57	70
Nem30 REKRLRREIANSNERRRMQSINSGFQALRMLIPNTEGEKLSKAAILQQTSEYIFTLEQD	AP4	68	57	57	100
Nem31 SDETDRSKRLNANLIERRRMQNINSGFATLKKLLPPSERKQTKAAILQQVKTRTTPSLGR	AP4	68	57	57	100
Nem32 SEDSEISRATHNVLERQRREDLKCRFQLLRDSIPELEDNERAPKVAILKKAREFVHQLIGE	Myc	59	52	49	52
Nem33 HDCESKRAVHNVLERKRRNDLKTSFHQLRAEVPELEENERSPKVTILRKARDYVEQLKGE	Myc	59	52	49	52
Nem34 EPDNFRISHNDLERKRRNELRSRFNSLRKSIPELENNEKTAKIAILRKAYELVPRLQKE	Myc	59	52	49	52
Nem35 DSEYTRATHNVLERKRRNDLKLKFQKLRDAVPELKDNERAPKVSILRKSWEHIVQLKED	Myc	59	52	49	52
Nem36 SGDDADKRAHHNALERKRRDHIKDSFSHLRDSIPSLQGEKASRAQILNKATDYIQFMRRK	Max	100	86	68	100
Nem37 GGAGTRETHNKLEKNRRAHLKECFDVLKREVPTLEDKKTSNLNILRSALKHIQILKKQ	Mnt	100	60	52	72
Nem38 RDRQKKDNHNMIERRRRFNINDRIKELGTMLPKQDPDSRQNKGTILKASVDYIRNLK	MITF	100	91	88	100
Nem39 KQIRSYSHNQIEKRYRDKISNKMNELKDVVCGPEAKLHKETVLRKAVDKIRHLEKE	SREBP	86	62	73	100
Nem40 KTDINAKGNRSNHNEIEKRYRNSINNRINELKDLVCGPETKMNKAGILKKALDYIRYLQ	SREBP	86	62	73	100
Nem41 KQNRRFAHSVAEQKRRDAIKKGYDDLQSIVPTCQHSTSAGSPKLSKAIILQRSIEYVSFMHHQ	TF4	100	83	80	100
Nem42 SESKRVNRNMNEKKRRDRFNVLIGELASIISPSSRKVDKSTVLKKAIACLKSQKDL	Clock	96	76	87	100
Nem43 FCFRTTRNESEKRRRDKLNVYITELAAMVPMCASSRKKLDKTTVLQMAVNYMKIHNGK	?(ARNT/BMAL) 9	51	-	47	-
Nem44 NHRQNHSEIEKRRRDKMNTYINELSTMIPMCNAMSRKLDKLTVLRMAVQHMRALRGS	BMAL	80	69	66	80
Nem45 VKDKFARENHSEIERRRRNKMNAYINELSDMVPSCTGLARKPDKLTVLRMAVNYMKTLRAP	ARNT	98	80	91	99
Nem46 ELRKERSRDAARNRRGKENAQFDELARLLPLPAAITSQLDKASIVRLTISYLSMREFA	Hif/Sim/Trh 10	99	74	61	70
Nem47 LVEPTIDYGFQRLSKLIPRHPGDPERIPKEIVLKRAADLAETLYQMP	COE	65	95	51	90
Nem48 NVPVGRRISKVEILQYVIDYILDLQTALENQTANRRRRRSNRVNRSP	Emc	60	40	42	51
Nem49 REYAIREALNHLNSLLPLDNPNRKLSKNMILQTAIEYIRSLQEE	Emc(?) 11	50	40	-	51
Nem50 TNARKRRRGLIEKKRRDRINRCLVELRRLVPTALEKEGSSKLEKAEILHLTVEHLKWLRST	Hey	72	61	75	77
Nem51 RKWSKPVMEKRRRERINRSLEELKRLVLEAQHRDCSRYTKLEKADILEMTVKHLRTLQSQ	Hairy/E(spl) 12	-	-	-	-
Nem52 KSKKPQMEKLRRARINDSLNELKSLVLEAMKKDASRYSKMEKADILEMTVKYLRSAPEK	Hairy/E(spl) 12	-	-	-	-
Nem53 KRKAKKPLMEKMRRARINDSLNELKSLVLQSLNKDASRYSKMEKADILEMSVQYLKEIGKQE	Hairy/E(spl) 12	-	-	-	-
Nem54 GRKSSKPMMEKRRRARINQSLNELKILILEAMKKDTSCYSKLEKADILEMTVKYLRAMK	Hairy/E(spl) 12	-	-	-	-
Nem55 SYFQSSKPMMEKRRRARINQSLNELKILILEAMKKDVSEVVRFQKQLLLNVVANIHLF	Hairy/E(spl) 12	-	-	-	-
Nem56 PKVKRRRIMKPITERLRRERINSSLKELKFLVLSALGQDVSRYSRMEKADILEMTVSYIRKMQ	Hairy/E(spl) 12	-	-	-	-
Nem57 MEKKRRSRINTSLNELRCLLLDHRQLDELQVALMEKAEILETAVQFLKEHGLGR	Hairy/E(spl) 12	-	-	-	-
Nem58 KASKHILERQRRARINQSLAELKNLVLSSLYHDNPEVYMDKSRERLDKAEILDLTVNFLKHHI	Hairy/E(spl) 12	-	-	-	-
Nem59 SECSHKVIEKRRRDRINSCLSELAQLIPSAQNGKQVGIFYSAQPFLSPPTDTVSFLINQLV	Hey/Hairy/E(spl)? 12	-	-	-	-
Nem60 DRRKAKKPMMEKLRRARINDSLNELKVLVLELLNKDASRYSKMEKADILEMTVGYLRAAQ	Hairy/E(spl) 12	-	-	-	-
Nem61 RRKTKKPLMEKLRRDRINNSLNEMKLLVLESLNKDVSRYSKMEKADILEMTVKFLKEVN	Hairy/E(spl) 12	-	-	-	-
Nem62 KSSKPLLERQRRARINHSLNELKTLVLSSLYQNCPQAEQNCEKMEKAEILELTVNFLKVIQ	Hairy/E(spl) 12	-	-	-	-
Nem63 PRKSRDVQKKCKSRDAARSRRGQQNDEFAELSHQLPLPKSISSQLDRLCIMRLTNSYIKIKR	Hif/Sim/Trh 10	99	74	61	70
Nem64 GPRLTGVSKQRRLANARERNRVHILNTNIQVLRELIPLPPQEKEPTKTEIIWMAAKYIALLS	? 3	-	-	-	-
Nem65 EDKIIRSLHNDIEKQRRDHMKLRFDNLRKATPKLENCEKASKIQILKEAVHLVKILENEGIRLEI	? (Myc) 13	-	-	-	52
Nem66 SLSAQIEPDLRNQLERERRNDLNTKFQKLKSCLPAMANCKKASKIAILREATNFTTFLRKQEVDLEKEIQTQK	? (Myc) 13	-	-	-	52
Nem67 KSARRSPSYSRTTHNQLEKNRRAHLRDCLELLKELVPAPPEHQKATTLALLQSAQQYIQVLQ	Mad	95	62	92	100
Nem68 EHRRMSHISAEQKRRCNIKMGFDQLASMVPTLASQKSSKVSKATVLQKTVDYTTRLQ	Mlx	63	55	70	75
1 Nem1 and Nem4 tend to be associated with 5 Hydra genes (Hydra1, Hydra3, Hydra10, Hydra13, and Hydra14). These sequences probably belong to the Atonal superfamily. Nem1 and Hydra3 form a monophyletic group (group 6 in Figure 2).
2 Nem5, Nem11, and Hydra8 form a well-supported monophyletic group (group 3 in Figure 2). This group tends to be associated with the Mist, Oligo and Beta3 families, as outgroup to these two families.
3 Nem7, Nem16, Nem24, Nem26, and Nem64 tend to be associated with each others (group 1 in Figure 2) and tend to be associated to the Atonal and Twist superfamilies.
4 Nem8 forms a well-supported monophyletic group with Hydra5 (group 2 in Figure 2). This group tends to be associated to the Delilah family.
5 Nem9 tends to be associated with the Net family with low statistical support.
6 Nem10 form a well-supported monophyletic group with Hydra12 (group 4 in Figure 2). This group tends to be associated with the NeuroD and Ngn families, as outgroup to these two families.
7 Nem18, Nem19, and Nem20 tend to form a monophyletic group inside the SCL family.
8 Nem22 tends to be associated with the Hand family but with low statistical support.
9 Nem43 tends to be associated to the BMAL and ARNT families but with low statistical support.
10 Nem46 and Nem63 strongly cluster with the Hif, Sim, and Trh families. Nem46 has a tendency to cluster with the Sim family and Nem63 with the Hif family. Nem63 forms a well-supported monophyletic group with Hydra29.
11 Nem49 tends to be associated to the Emc family, but with low statistical support.
12 Nem51 à Nem59 belong to the Hairy/E(spl) family (which does not form a well-supported monophyletic group). Nem59 tends to associate with Dm17100, possibily a derived Hey gene and therefore maybe itself a derived Hey gene.
13 Nem65 and Nem66 tend to be associated to the Myc family, but with low statistical support.
