# Supplementary material for: Origin and diversification of the basic helix-loop-helix gene family in metazoans: insights from comparative genomics
Source: BMC Evol Biol. 2007 Mar 2;7:33. doi: 10.1186/1471-2148-7-33 (PMC1828162; doi:10.1186/1471-2148-7-33)
Supplement: Additional file 14 — The bHLHs found in the genome of Hydra magnipapillata. The phylogenetic studies have been done on a multiple alignment with all bHLHs from Homo sapiens, Drosophila melanogaster, Hydra magnipapillata and Nematostella vectensis. [file 1471-2148-7-33-S14.xls]

## Sheet: Feuil1
Hydra bHLH	Family	NJ	MP	ML	BI
Hydra1 TNCSRIKRLRANDRERRRVHLINCAMESLRNVIPGMKEKRKITKLELLRAANRYIWLLDETL	? 1	-	-	-	-
Hydra2 SQIQRRLVANARERSRVHALSNAFNLLRTSIPSYSPEQKLSKLTILRVAINYISALEEIL	Net	73	55	54	100
Hydra3 DPKQSCRRFRANDRERHRMNSLNGALQTLKRCVPLYHGKRRVTKLQILQFACHYISDLSDIL	? 1	-	-	-	-
Hydra4 DSAYARTRSAANFRERRRMQCLNEAFEGLRTHIPSLPYEKRLSKIDTLKLAISYIQFLA	PTFb	78	57	64	73
Hydra5 MSTQKRMLVNARERERMRVLNKAFESLRDALPCYIADGHMAKITTLRLAINYINALNQVL	? (Delilah) 2	-	-	-	-
Hydra6 TLLYLRQVNIKERSRSHSVNDAFTHLRTLIPTDPPSRKLSKIETLRLATSYINHLSSLL	Paraxis	72	55	55	73
Hydra7 GEPGFIRKRNERERMRVRNVNEGYARLRDHLPLEPNEKRLSKVETLRGAINYIKLLQ	ASCb	100	87	78	72
Hydra8 YRQMKRNERERARQNRINNAFDVLRKMIPNHLTPCKSGQKLTQIETLRLAKYYIASLKELL	? (Beta3/Oligo/Mist-like) 3	-	-	-	-
Hydra9 ANMDPAAVARRNERERNRVKQVNDGFDELRQRVPFLPDKKKLSKVEILRCAALYIRDLKDIL	ASCa	77	45	57	70
Hydra10 LWIKRIVANPRERRRVSSINIAIEFLKNVIPGVKEKIKITKLELLTAAKRYIELLEGILQ	? 1	-	-	-	-
Hydra11 KLKEPAAVARRNARERRRVKMVNDGFLRLRRHVPTDPKNKKLSKVKTLRLAIEYIHHLQHLL	ASCa	77	45	57	70
Hydra12 KVDRSKRLKASARERRRRHVLNDALENLRRKVPVINEKSKHKLSKIEVLRMAIDYIAMLSYY	? (Ngn/NeuroD-like) 4	-	-	-	-
Hydra13 LMIRRLVANAKERRRVSSINIAMEALRNIIPGMKEKKKITKLEFEKL	? 1	-	-	-	-
Hydra14 HLMIRRLVARAEEERRVSSINIAIEFLRNIIPCIQEKVVTELELLSVAKKYIEFLEEIF	? 1	-	-	-	-
Hydra15 YLRESERRHANNARERVRVRDINEAFKELGRMCSLHLKNENPQTKLTVLHQAVTIINSLES	E12/E47	100	92	52	100
Hydra16 SSRDERRRATHNEVERRRRDKINTWIMKLATVVPDCQMDQSKQGTSKGGVLSKALDHIIKLR	USF	96	63	57	70
Hydra17 RPLENRKTHNHLERKRRDELKRKFDDLRKSLPELELHEKAPKVIILTKGIDHIKQLEN	Myc	59	52	49	52
Hydra18 KERFARENHSEIERRRRNKMNAYINELSDMVPSCNGLVRKPDKLTVLKMAVNYMKSLHGI	ARNT	98	80	91	99
Hydra19 DEKRSKRAAANVNERKRMQCINNGFESLRELLNLPYKARLSKSAILQYSADLLQTTI	AP4	68	57	57	100
Hydra20 LDPTSRRASHNVLERKRRIDLKRSFEKLRECVPNLEREEKAPKVVVLKKALMYILALKTE	Myc	59	52	49	52
Hydra21 DETEPELSKAAHNVLERQRRNELKLRFNFLRDEIPDLAMNDKAPKIQILKRGQEMLKDLKA	Myc	59	52	49	52
Hydra22 VLSRTTHNVLERQRRNDLKIRFNILRDNIPELASNEKAPKIQILKKGLEHLNELKAQ	Myc	59	52	49	52
Hydra23 STADKRAHHNALERKRRDHIKDSFTGLRDSVPSLEGEKKSSRAQILHKATEHIQYMRRKN	Max	100	86	68	100
Hydra24 VVQRDYHNELERRRRQLISSKFMLLQNALPENAFPVKTNLEKVSRCSILNAACRYMSSME	?	-	-	-	-
Hydra25 RSQTYRATHNQLEKNRRAHLRDCLVSLRDLVPNSPDTSKVTTLSLLQSAKQYIKVLENHDR	Mad	95	58	55	90
Hydra26 KDRQKKDNHNLIERRRRYNINDRIKELGTLVPKLDNDFKQNKGTILKSSVDYIRKLK	MITF	100	91	88	100
Hydra27 KVKAPAAKKTRVEHVVIEKRYRMKITDSLSELKKLLPCSEKSKVLFVLGERYIFS	?	-	-	-	-
Hydra28 RLLNSKSVNPSKRHRDRLNKELDNLVNLLPFSEDVIRRLDKLSILRLSVSYLRNKSYF	AHR	100	95	87	97
Hydra29 MEQSKRNKSRDAARQRRGKQNGEFGELACQLPLPKGVAENLDRLCTMRLSNSFIKIKHV	Hif/Sim/Trh 5	99	74	61	70
Hydra30 YLGEPSLDYGFSRLTKLLPRHPNDPVKLTKEDLLKRAADVVEFMYSLPSS	COE	65	95	51	90
Hydra31 NLTRIQRRTRERKAFKKLKDTVPTLREKRKWTNRLDIIKHTCDYIKELQKLL	Emc (?) 6	40	40	38	51
Hydra32 MKEKRRANKPLLERKRRARINNSLNDMKHLVLSFLNKDATKFTKMEKVDILDMTVHYLQQ	Hairy/E(spl) 7	-	-	-	80
Hydra33 TNMDPTAMARTKEPEKNRVKQVNDGFDDLMQRIPFLPDKKKLSKVEILRCAALYIRDLKDI	ASCa	77	45	57	70
1 Hydra1, Hydra3, Hydra10, Hydra13, and Hydra14 form a well-supported monophyletic group (group 5 in Figure 2) which tends to be associated with Nem1 and Nem4. These sequences probably belong to the Atonal superfamily. Nem1 and Hydra3 form a monophyletic group (group 6 in Figure 2).
2 Hydra5 form a well-supported monophyletic group with Nem8 (group 2 in Figure 2) which tends to be associated to the Delilah family.
3 Hydra8, Nem5, and Nem11 form a well-supported monophyletic group (group 3 in Figure 2). This group tends to be associated with the Mist, Oligo and Beta3 families, as outgroup to these two families.
4 Hydra12 form a well-supported monophyletic group with Nem10 (group 4 in Figure 2). This group tends to be associated with the NeuroD and Ngn families, as outgroup to these two families.
5 Hydra29 strongly clusters with the Hif, Sim, and Trh families. Hydra29 has a tendency to cluster with the Hif family and forms a well-supported monophyletic group with Nem63.
6 Hydra31 tends to be assiocated to the Emc family, but with low statistical support.
7 Hydra32 belongs to the Hairy/E(spl) family (which does not form a well-supported monophyletic group).
