# Supplementary material for: Origin and diversification of the basic helix-loop-helix gene family in metazoans: insights from comparative genomics
Source: BMC Evol Biol. 2007 Mar 2;7:33. doi: 10.1186/1471-2148-7-33 (PMC1828162; doi:10.1186/1471-2148-7-33)
Supplement: Additional file 15 — The bHLHs found in the genome of Amphimedon queenslandica. The phylogenetic studies have been done on a multiple alignment with all bHLHs from Homo sapiens, Drosophila melanogaster and Amphimedon queenslandica. [file 1471-2148-7-33-S15.xls]

## Sheet: Feuil1
Amphimedon bHLH	Family	NJ	MP	ML	BI
Amq1 RRMQANKRERKRMHTVNSAFDDLRDLVPTYPSNRKLSKIETLRLACAYIEDLA	? 1	-	-	-	-
Amq2 KRQIANSNERRRMQSINSGFHTLRMLMPHLQGEKLSKVSQRKQTNNCSSLT	AP4	98	80	57	97
Amq3 RRASHNVLERKRRNDLKNSFDILRTGIPDLEENIRAPKVVILRKAVEYIKFLQ	Myc 2	83	51	61	67
Amq4 LRQQKNSKERSRIKSIGQKYNELRRILGFDLTKKRYCKHKILKAAIEYITKLQ	? (ASC-like) 3	25	-	23	-
Amq5 QRKQKNSQERKRVKSIRLKYNELRKVLGFDTTKKLCKQKILDAAIEYITKLQ	? (ASC-like) 3	25	-	23	-
Amq6 RRSANNQRERIRVRDINEAFKELGDICHQYLQSERAQTKLMILHQAVAVINSLE	E12/E47 4	100	97	93	100
Amq7 RRSQHCEVEKRRREKMNRYMSELAQMIPACNAVPRKLDKLSILKMAVDHMKNLR	Bmal/ARNT 5	90	58	66	64
Amq8 YLDSHKSIEKKRRDRINNGLQTLKDIVPNCRQYSSQVRLHLIIMMILHYF	?	-	-	-	-
Amq9 RLVSLSMSDKITILSFILVERRRRDRINELIKILAEVVPGCQKKDSSNGSKGTVLEKTVEYVREL	USF ? 6	35	25	33	90
Amq10 RKKRRGIIEKRRRDRINNCLMELRRLVPAAFEKQGSAKLEKAEILQMTVDHLRHLH	Hey 7	99	74	91	100
Amq11 QSLDKRAHHNALERKRRDHIKDSFTNLRDCIPSLSGEKVSSRAHVLNKATEYIRQMQ	Max	100	84	88	99
Amq12 KMREACSFGINPIERRRRFNINDRIKELGMLLPSSESEARQNKGSILKASVDYIRKLQ	MITF 8	100	89	95	100
Amq13 PGGVVKKKSHNLIEKKYRTSINDRIGTLRDIVSKDDKKVQKSAVLQKTIDYIRYLE	SREBP	80	62	77	100
Amq14 AGFRFDIERVVMAVSRRQKENDTFNDIAGTLPIEESAQELDKASVLRIAIHYLKLRD	Hif/Sim/Trh 9	86	63	69	91
Amq15 RGKVRKESEHKRRLMMNQYFDELVILLSMVTETVSSRKMDKVTTLHEAVSLFKLYYDLDQ	Clock? 10	49	36	46	62
Amq16 APDDQIFENSFCRIERVIRQQDDPDQLPKDLVLQRAAELLESCF	Coe 11	91	58	56	100
1 Amq1 tends to be associated with all the families constituting the Atonal and Twist superfamilies.
2 In addition to the bHLH domain, the corresponding predicted protein shows several other regions which are only conserved among the Myc proteins.
3 Amq4 and Amq5 do form a well-supported monophyletic group which tends to be associated with the ASCa and ASCb families.
4 In addition to the bHLH domain, the corresponding predicted protein shows a well-conserved domain located immediatly C-terminal to the bHLH domain and only found in the E12/E47 proteins.
5 Amq7 behaves as outgroup to the Bmal+ ARNT families. In addition to the bHLH domain, the corresponding predicted protein shows a PAS domain similar to those of the ARNT and Bmal proteins.
6 In addition to the bHLH domain, the corresponding predicted protein shows a well-conserved domain located C-terminal to the bHLH domain and only found in the USF proteins.
7 In addition to the bHLH domain, the corresponding predicted protein shows an 'orange' domain much similar to that of the Hey proteins.
8 In addition to the bHLH domain, the corresponding predicted protein shows several other regions which are only conserved among the MITF proteins.
9 Amq14 behaves as outgroup to the Trh+Sim+Hif families. In addition to the bHLH domain, the corresponding predicted protein shows a PAS domain similar to that of the Hif, Sim and Trh proteins.
10 In addition to the bHLH domain, the corresponding predicted protein shows a PAS domain similar to that of the Clock proteins.
11 In addition to the HLH domain, the corresponding predicted protein shows a well-conserved Coe domain which is only found in the Coe proteins.
