# Supplementary material for: Origin and diversification of the basic helix-loop-helix gene family in metazoans: insights from comparative genomics
Source: BMC Evol Biol. 2007 Mar 2;7:33. doi: 10.1186/1471-2148-7-33 (PMC1828162; doi:10.1186/1471-2148-7-33)
Supplement: Additional file 17 — Summary of the study of putative physical linkages between bHLH genes from Nematostella vectensis. In this table, we report the different bHLH genes that are physically linked, the families and the genomic scaffolds to which they belong, as well as their position in these scaffolds. [file 1471-2148-7-33-S17.xls]

## Sheet: Feuil1
Family	bHLH	Transcript model	Scaffold (size)	Position in the scaffold	Comment(s)
SCL	Nem18	e_gw.23.7.1	Scaffold_23 (1596662)	290902-291093	no putative intervening genes
	Nem19	fgenesh1_pg.scaffold_23000024		305463-306026
	Nem20	fgenesh1_pg.scaffold_23000023		296862-302054
Hand	Nem6	estExt_GenewiseH_1.C_800124	Scaffold_80 (902803)	424977-426992	no putative intervening genes
	Nem21	e_gw.80.307.1		420027-420203
"Orphan" monophyletic group	Nem7	e_gw.46.215.1	Scaffold_46 (1189085)	1094784-1094987	no putative intervening genes
	Nem24	e_gw.46.206.1		1098706-1098930
	Nem16	e_gw.53.242.1	Scaffold_53 (1158649)	867941-868141	numerous putative intervening genes - very far from each others
	Nem64	fgenesh1_pg.scaffold_53000003		27208-27582
	Nem26	none		46616-46792
ASCa	Nem13	fgenesh1_pg.scaffold_123000040	Scaffold_123 (655083)	532534-532998	no established linkage
	Nem17	e_gw.370.17.1	Scaffold_370 (210786)	160563-160339
	Nem23	e_gw.81.71.1	Scaffold_81 (884212)	75254-75454
USF	Nem28	e_gw.102.51.1	Scaffold_102 (759927)	298809-304589	no established linkage
	Nem29	e_gw.2616.3.1	Scaffold_2616 (336520)	9569-7908
AP4	Nem30	e_gw.109.84.1	Scaffold_109 (712935)	660021-659403	no established linkage
	Nem31	fgenesh1_pg.scaffold_31000129	Scaffold_31 (1442344)	1241672-1244488
Myc	Nem33	e_gw.190.114.1	Scaffold_190 (437964)	262713-262994	-
	Nem32	gw.6.240.1	Scaffold_6 (2383264)	883675-883409	no putative intervening genes
	Nem34	e_gw.6.263.1		914320-914084
	Nem35	estExt_GenewiseH_1.C_60232		892092-883457
	Nem65	estExt_gwp.C_60235		923187-923709
	Nem66	estExt_fgenesh1_pg.C_60164	Scaffold_6 (2383264)	1652423-1654276	-
SREBP	Nem39	none	Scaffold_38 (1269438)	995285-995398	no putative intervening genes
	Nem40	e_gw.38.6.1		989238-979398
Emc	Nem48	estExt_fgenesh1_pg.C_370087	Scaffold_37 (1303713)	796860-797676	no established linkage
	Nem49	estExt_fgenesh1_pg.C_480076	Scaffold_48 (1166239)	683808:714597
Hairy/ E(spl)	Nem51	gw.201.93.1	Scaffold_201 (424286)	119356-119968	-
	Nem61	estExt_gwp.C_490010	Scaffold_49 (1183268)	47109-49425	no putative intervening genes
	Nem56	estExt_fgenesh1_pg.C_490007		49448-52220
	Nem60	estExt_fgenesh1_pg.C_490008		58681-60141
	Nem52	gw.49.191.1		69022-70270
	Nem53	e_gw.49.35.1		76975-77706
	Nem54	fgenesh1_pg.scaffold_33000076	Scaffold_33 (1384588)	667346-669379	no putative intervening genes
	Nem55	none		669226-669053
	Nem57	none	Scaffold_191 (454807)	203425-204634	-
	Nem58	estExt_fgenesh1_pg.C_570052	Scaffold_57 (1078803)	426070-427422	two putative non bHLH intervening genes
	Nem62	estExt_fgenesh1_pg.C_570049		386195-390666
	Nem59	estExt_fgenesh1_pg.C_2060037	Scaffold_206 (431265)	402843-409890	-
"Orphan" monophyletic group	Nem5	fgenesh1_pg.scaffold_469000003	Scaffold_469 (137496)	16371 -16793	no established linkage
	Nem11	none	Scaffold_168 (511623)	39017-39214
Net	Nem3	e_gw.168.51.1	Scaffold_168 (511623)	169241-169516	one putative non bHLH intervening gene between Nem3 and Nem10
Orphan	Nem9	fgsh_est.C_scaffold_168000002		162710-165828
Orphan	Nem10	e_gw.168.50.1		189184-189369
