# Supplementary material for: Origin and diversification of the basic helix-loop-helix gene family in metazoans: insights from comparative genomics
Source: BMC Evol Biol. 2007 Mar 2;7:33. doi: 10.1186/1471-2148-7-33 (PMC1828162; doi:10.1186/1471-2148-7-33)
Supplement: Additional file 18 — The bHLHs in fungi. In this table, we report the list of the studied species, their taxonomy and the total number of bHLHs found in each species. [file 1471-2148-7-33-S18.xls]

## Sheet: Feuil1
Species	Taxonomy	Total number of bHLHs
Saccharomyces cerevisiae	Eukaryota; Fungi; Ascomycota; Saccharomycotina; Saccharomycetes; Saccharomycetales; Saccharomycetaceae; Saccharomyces	8
Debaryomyces hansenii CBS767	Eukaryota; Fungi; Ascomycota; Saccharomycotina; Saccharomycetes; Saccharomycetales; Saccharomycetaceae; Eremothecium	7
Eremothecium gossypii	Eukaryota; Fungi; Ascomycota; Saccharomycotina; Saccharomycetes; Saccharomycetales; Saccharomycetaceae; Debaryomyces	9
Kluyveromyces lactis	Eukaryota; Fungi; Ascomycota; Saccharomycotina; Saccharomycetes; Saccharomycetales; Saccharomycetaceae; Kluyveromyces	8
Yarrowia lipolytica	Eukaryota; Fungi; Ascomycota; Saccharomycotina; Saccharomycetes; Saccharomycetales; Dipodascaceae; Yarrowia	8
Candida albicans	Eukaryota; Fungi; Ascomycota; Saccharomycotina; Saccharomycetes; Saccharomycetales; mitosporic Saccharomycetales; Candida	8
Schizosaccharomyces pombe	Eukaryota; Fungi; Ascomycota; Schizosaccharomycetes; Schizosaccharomycetales; Schizosaccharomycetaceae; Schizosaccharomyces	4
Gibberella zeae	Eukaryota; Fungi; Ascomycota; Pezizomycotina; Sordariomycetes; Hypocreomycetidae; Hypocreales; Nectriaceae; Gibberella	6
Neurospora crassa	Eukaryota; Fungi; Ascomycota; Pezizomycotina; Sordariomycetes; Sordariomycetidae; Sordariales; Sordariaceae; Neurospora	7
Aspergillus fumigatus	Eukaryota; Fungi; Ascomycota; Pezizomycotina; Eurotiomycetes; Eurotiales; Trichocomaceae; mitosporic Trichocomaceae; Aspergillus	9
Aspergillus nidulans	Eukaryota; Fungi; Ascomycota; Pezizomycotina; Eurotiomycetes; Eurotiales; Trichocomaceae; Emericella	11
Ustilago maydis 521	Eukaryota; Fungi; Basidiomycota; Ustilaginomycetes; Ustilaginomycetidae; Ustilaginales; Ustilaginaceae; Ustilago	6
Cryptococcus neoformans var. neoformans JEC21	Eukaryota; Fungi; Basidiomycota; Hymenomycetes;Heterobasidiomycetes; Tremellomycetidae; Tremellales; Tremellaceae; Filobasidiella	7
